# Supplementary material for: A New Phenolic Acid Decarboxylase from the Brown-Rot Fungus Neolentinus lepideus Natively Decarboxylates Biosourced Sinapic Acid into Canolol, a Bioactive Phenolic Compound
Source: Bioengineering (Basel). 2024 Feb 14;11(2):181. doi: 10.3390/bioengineering11020181 (PMC10886158; doi:10.3390/bioengineering11020181)
Supplement: Supplementary file 1 [file bioengineering-11-00181-s001.zip]

Archive with 2 entries (2 files):
- Additional File 1 VF Bioengineering-2851528.pdf
- Additional File 2 Table S1 Bioengineering 2851528.xlsx
