# Supplementary material for: A New Phenolic Acid Decarboxylase from the Brown-Rot Fungus Neolentinus lepideus Natively Decarboxylates Biosourced Sinapic Acid into Canolol, a Bioactive Phenolic Compound
Source: Bioengineering (Basel). 2024 Feb 14;11(2):181. doi: 10.3390/bioengineering11020181 (PMC10886158; doi:10.3390/bioengineering11020181)
Supplement: Supplementary file 1 [file bioengineering-11-00181-s001.zip › Additional File 2 Table S1 Bioengineering 2851528.xlsx]

## Sheet: Feuil1
Table S1. List of the proteins detected and identified in the proteome of N. lepideus BRFM15 grown in the presence of sinapic acid as PAD inducer, in comparison with a reference culture (without any inducer).
Sequence name: identification of the sequence according to the annotation of the N.lepideus HHB14362 genome, from the Joint Genome Institute Portal (http://genome.jgi.doe.gov/programs/fungi/index.jsf)
Number of spectra: number of spectra detected after LC-MS/MS proteomic analysis, for each protein, depending on the growth substrate
Annotation: functional annotation according to the Joint Genome Institute Portal (http://genome.jgi.doe.gov/programs/fungi/index.jsf)
The PAD sequence name is underlined in yellow.
Sequence name	Number of spectra		Annotation
	reference	SA as inducer
jgi|Neole1|1145691|fgenesh1_pg.7_#_35	12	78	Heat shock protein 70
jgi|Neole1|1086970|estExt_Genewise1Plus.C_7_t10315	4	26	Heat shock protein 70
jgi|Neole1|1178709|gm1.4934_g	3	17	Heat shock protein 70
jgi|Neole1|1172156|estExt_fgenesh1_pg.C_610035	18	78	D-isomer specific 2-hydroxyacid dehydrogenase, NAD-binding
jgi|Neole1|1177252|gm1.3477_g	24	61	D-isomer specific 2-hydroxyacid dehydrogenase
jgi|Neole1|1130679|fgenesh1_kg.11_#_224_#_Locus27v1rpkm2044.15	9	105	phosphopyruvate hydratase
jgi|Neole1|1091671|estExt_Genewise1Plus.C_180344	8	41	Aldo/keto reductase
jgi|Neole1|884332|CE884331_35510	4	33	Aldo/keto reductase
jgi|Neole1|1078861|e_gw1.104.52.1	7	25	Aldo/keto reductase
jgi|Neole1|1132763|fgenesh1_kg.18_#_283_#_Locus10108v1rpkm7.24	/	3	Aldo/keto reductase
jgi|Neole1|1123947|estExt_Genewise1.C_890038	12	75	Pyruvate decarboxylase/indolepyruvate decarboxylase
jgi|Neole1|1140657|fgenesh1_kg.69_#_72_#_Locus156v1rpkm701.69	12	74	Chaperonin Cpn60/TCP-1
jgi|Neole1|1101044|estExt_Genewise1Plus.C_730024	16	65	Phosphoglycerate kinase
jgi|Neole1|1164501|estExt_fgenesh1_pm.C_540034	17	65	6-phosphogluconate dehydrogenase, NAD-binding
jgi|Neole1|1140529|fgenesh1_kg.68_#_2_#_Locus163v1rpkm670.68	9	41	L-lactate/malate dehydrogenase
jgi|Neole1|1214356|MIX29414_66011_87	8	25	L-lactate/malate dehydrogenase
jgi|Neole1|1241032|estExt_Genemark1.C_160139	12	59	ATPase, F1/V1/A1 complex, alpha/beta subunit, nucleotide-binding
jgi|Neole1|1132307|fgenesh1_kg.17_#_107_#_Locus125v1rpkm778.01	11	56	Heat shock protein Hsp90
jgi|Neole1|1075729|e_gw1.71.105.1	16	55	Methionine synthase, vitamin-B12 independent
jgi|Neole1|1172271|estExt_fgenesh1_pg.C_640017	4	32	Benzoquinone reductase
jgi|Neole1|1140168|fgenesh1_kg.64_#_30_#_Locus2546v1rpkm87.23	/	17	Flavodoxin/nitric oxide synthase
jgi|Neole1|1140171|fgenesh1_kg.64_#_33_#_Locus335v1rpkm419.31	/	10	Flavodoxin/nitric oxide synthase
jgi|Neole1|1165458|estExt_fgenesh1_pm.C_930005	28	50	Catalase
jgi|Neole1|1137101|fgenesh1_kg.39_#_53_#_Locus5v1rpkm3979.65	13	47	Glyceraldehyde-3-phosphate dehydrogenase, type I
jgi|Neole1|1142709|fgenesh1_kg.104_#_54_#_Locus8217v1rpkm13.70	8	30	Monooxygenase, FAD-binding
jgi|Neole1|1142708|fgenesh1_kg.104_#_53_#_Locus3898v1rpkm55.86	/	21	Monooxygenase, FAD-binding
jgi|Neole1|1141154|fgenesh1_kg.75_#_63_#_Locus6141v4rpkm2.35_PRE	/	4	Monooxygenase, FAD-binding
jgi|Neole1|1125971|fgenesh1_kg.1_#_130_#_Locus7v1rpkm3801.59	17	45	Translation elongation factor EFTu/EF1A, domain 2
jgi|Neole1|1059826|e_gw1.10.383.1	16	44	ATP synthesis coupled proton transport
jgi|Neole1|1139882|fgenesh1_kg.61_#_17_#_Locus455v1rpkm343.81	9	43	Heat shock protein 70
jgi|Neole1|1191374|MIX6432_4023_67	13	27	O-methyltransferase, family 3
jgi|Neole1|1146520|fgenesh1_pg.12_#_9	18	23	O-methyltransferase, family 3
jgi|Neole1|1126596|fgenesh1_kg.1_#_755_#_Locus93v1rpkm894.79	14	41	Translation elongation factor EFTu/EF1A, domain 2
jgi|Neole1|1138753|fgenesh1_kg.51_#_119_#_Locus59v1rpkm1204.87	6	27	Aldo/keto reductase
jgi|Neole1|1057615|e_gw1.6.300.1	12	19	Aldo/keto reductase
jgi|Neole1|1244907|estExt_Genemark1.C_630054	9	39	succinate-CoA ligase
jgi|Neole1|1139562|fgenesh1_kg.58_#_4_#_Locus11661v3rpkm2.85	5	27	Alcohol dehydrogenase, zinc-binding
jgi|Neole1|1143841|fgenesh1_kg.159_#_3_#_Locus498v1rpkm323.73	5	26	Alcohol dehydrogenase, zinc-binding
jgi|Neole1|1139567|fgenesh1_kg.58_#_9_#_Locus11661v3rpkm2.85	/	14	Alcohol dehydrogenase, zinc-binding
jgi|Neole1|1129713|fgenesh1_kg.8_#_223_#_Locus686v1rpkm255.24	9	37	voltage-gated anion channel (porin)
jgi|Neole1|1111456|estExt_Genewise1.C_14_t10146	29	37
jgi|Neole1|1178247|gm1.4472_g	6	36	Polynucleotidyl transferase, Ribonuclease H fold
jgi|Neole1|1130175|fgenesh1_kg.9_#_341_#_Locus2v1rpkm4127.22	10	36	peptidyl-prolyl cis-trans isomerase
jgi|Neole1|1126189|fgenesh1_kg.1_#_348_#_Locus71v1rpkm1077.04	4	34	Mitochondrial carrier protein
jgi|Neole1|1066962|e_gw1.26.361.1	/	4	Mitochondrial substrate carrier
jgi|Neole1|1135986|fgenesh1_kg.32_#_149_#_Locus32v1rpkm1810.92	8	34	Iron-containing alcohol dehydrogenase
jgi|Neole1|1181854|gm1.8079_g	9	33	Actin/actin-like
jgi|Neole1|1240490|estExt_Genemark1.C_130096	5	33	Transketolase, C-terminal/Pyruvate-ferredoxin oxidoreductase, domain II
jgi|Neole1|1242249|estExt_Genemark1.C_250101	/	25	NADH:flavin oxidoreductase/NADH oxidase, N-terminal
jgi|Neole1|1066496|e_gw1.25.230.1	2	24	NADH:flavin oxidoreductase/NADH oxidase, N-terminal
jgi|Neole1|1064767|e_gw1.20.134.1	5	32	Alcohol dehydrogenase, zinc-binding
jgi|Neole1|1183923|gm1.10148_g	21	32	Manganese and iron superoxide dismutase
jgi|Neole1|1180798|gm1.7023_g	5	31	Heat shock protein 70
jgi|Neole1|1153647|fgenesh1_pm.3_#_78	3	21	Aldo/keto reductase
jgi|Neole1|1127545|fgenesh1_kg.3_#_250_#_Locus6642v1rpkm23.49	/	10	Aldo/keto reductase
jgi|Neole1|1130423|fgenesh1_kg.10_#_242_#_Locus635v1rpkm271.20	/	5	Aldo/keto reductase
jgi|Neole1|1061300|e_gw1.13.272.1	6	29	Delta-endotoxin CytB
jgi|Neole1|1176942|gm1.3167_g	/	4	Delta-endotoxin CytB
jgi|Neole1|1136099|fgenesh1_kg.33_#_33_#_Locus1259v1rpkm161.03	/	28	Glutamine amidotransferase, class-II
jgi|Neole1|1137718|fgenesh1_kg.43_#_121_#_Locus243v1rpkm509.86	4	28	UDP-glucose 4-epimerase
jgi|Neole1|1164083|estExt_fgenesh1_pm.C_430034	6	28	NADH:cytochrome b5 reductase (CBR)
jgi|Neole1|1057914|e_gw1.6.270.1	/	27	oxoglutarate dehydrogenase (succinyl-transferring)
jgi|Neole1|1163854|estExt_fgenesh1_pm.C_380015	3	27	Ribosomal protein L4/L1e
jgi|Neole1|1184672|gm1.10897_g	/	26	Metalloenzyme, LuxS/M16 peptidase-like, metal-binding
jgi|Neole1|1099862|estExt_Genewise1Plus.C_620007	3	26	AAA ATPase, CDC48
jgi|Neole1|1143526|fgenesh1_kg.139_#_7_#_Locus328v1rpkm426.50	2	26	Dihydroxyacetone kinase
jgi|Neole1|1241793|estExt_Genemark1.C_220022	/	25	Chaperonin clpA/B
jgi|Neole1|1153596|fgenesh1_pm.3_#_27	3	25	Alcohol dehydrogenase, zinc-containing, conserved site
jgi|Neole1|1160832|estExt_fgenesh1_pm.C_60015	/	24	Fumarate reductase/succinate dehydrogenase, FAD-binding site
jgi|Neole1|1021008|gw1.7.27.1	4	23	Ubiquitin
jgi|Neole1|1094932|estExt_Genewise1Plus.C_290249	4	23	Ubiquitin
jgi|Neole1|1173784|gm1.9_g	4	23	Ubiquitin
jgi|Neole1|608626|CE608625_1421	4	23	Ubiquitin
jgi|Neole1|1116220|estExt_Genewise1.C_270283	3	23	protein domain specific binding
jgi|Neole1|1183038|gm1.9263_g	/	23	Aconitase/3-isopropylmalate dehydratase large subunit, alpha/beta/alpha
jgi|Neole1|1144105|fgenesh1_pg.1_#_80	3	23	Translation elongation factor EFTu/EF1A, domain 2
jgi|Neole1|1093442|estExt_Genewise1Plus.C_240193	/	23	Glycosyltransferase Family 35 protein
jgi|Neole1|1129419|fgenesh1_kg.7_#_246_#_Locus459v1rpkm342.69	4	23	Glutamate decarboxylase
jgi|Neole1|1053276|e_gw1.1.935.1	5	23	Pyruvate/Phosphoenolpyruvate kinase, catalytic core
jgi|Neole1|1169212|estExt_fgenesh1_pg.C_190086	9	22	Transaldolase AB
jgi|Neole1|1175883|gm1.2108_g	2	22	Transketolase, N-terminal
jgi|Neole1|1176210|gm1.2435_g	5	22	Glycine hydroxymethyltransferase
jgi|Neole1|1054725|e_gw1.2.743.1	2	22	Pyridine nucleotide-disulphide oxidoreductase, class I
jgi|Neole1|1129933|fgenesh1_kg.9_#_99_#_Locus11779v1rpkm4.72	2	22	Alcohol dehydrogenase, zinc-containing, conserved site
jgi|Neole1|1136318|fgenesh1_kg.34_#_81_#_Locus6307v1rpkm26.31	/	17	NAD-dependent epimerase/dehydratase
jgi|Neole1|1069294|e_gw1.34.177.1	/	6	NAD-dependent epimerase/dehydratase
jgi|Neole1|1242658|estExt_Genemark1.C_290028	4	21
jgi|Neole1|1135653|fgenesh1_kg.30_#_156_#_Locus25v1rpkm2136.28	4	12	Heat shock protein 20
jgi|Neole1|1095136|estExt_Genewise1Plus.C_300209	/	10	Heat shock protein 20
jgi|Neole1|1103064|estExt_Genewise1Plus.C_1100059	/	4	Heat shock protein 20
jgi|Neole1|1135673|fgenesh1_kg.30_#_176_#_Locus389v1rpkm381.15	3	21	Glycosyltransferase Family 4 protein
jgi|Neole1|1133114|fgenesh1_kg.20_#_41_#_Locus605v1rpkm285.87	5	21	Glycoside hydrolase/deacetylase, beta/alpha-barrel
jgi|Neole1|1137495|fgenesh1_kg.42_#_36_#_Locus147v1rpkm731.49	6	20	Aldo/keto reductase
jgi|Neole1|967882|CE967881_33572	3	20	Heat shock protein 20
jgi|Neole1|1180314|gm1.6539_g	3	20	Aminoacyl-tRNA synthetase, class I, conserved site
jgi|Neole1|1087969|estExt_Genewise1Plus.C_10_t10176	/	20	Pyruvate carboxyltransferase
jgi|Neole1|1206719|MIX21777_9921_35	2	20	Glucose-6-phosphate dehydrogenase
jgi|Neole1|1240657|estExt_Genemark1.C_140128	3	19	Alcohol dehydrogenase, zinc-containing, conserved site
jgi|Neole1|1165858|estExt_fgenesh1_pm.C_2380001	/	19	Alternative oxidase (respiratory gaseous exchange)
jgi|Neole1|1172842|estExt_fgenesh1_pg.C_810024	2	13	NAD(P)-binding - Nmra like (regulation of nitrogen utilization)
jgi|Neole1|1077029|e_gw1.81.78.1	2	8	NAD(P)-binding - Nmra like (regulation of nitrogen utilization)
jgi|Neole1|1164692|estExt_fgenesh1_pm.C_600021	/	19	Mitochondrial substrate carrier
jgi|Neole1|1110595|estExt_Genewise1.C_12_t10040	2	18	Pyruvate dehydrogenase (acetyl-transferring) E1 component, alpha subunit, subgroup y
jgi|Neole1|1079315|e_gw1.111.51.1	/	18	Pyridine nucleotide-disulphide oxidoreductase, class I
jgi|Neole1|1153311|fgenesh1_pm.1_#_417	7	18	Inorganic pyrophosphatase
jgi|Neole1|1060186|e_gw1.11.223.1	/	18	Malic oxidoreductase
jgi|Neole1|1133013|fgenesh1_kg.19_#_231_#_Locus359v1rpkm402.07	3	18	Triosephosphate isomerase
jgi|Neole1|1055056|e_gw1.2.378.1	7	18	Alkyl hydroperoxide reductase/ Thiol specific antioxidant/ Mal allergen
jgi|Neole1|1155660|fgenesh1_pm.16_#_103	/	18	Aldo/keto reductase
jgi|Neole1|1125984|fgenesh1_kg.1_#_143_#_Locus409v1rpkm368.07	/	18	Aminotransferase, class I and II
jgi|Neole1|1115993|estExt_Genewise1.C_270042	/	17	Ribosomal protein S3Ae
jgi|Neole1|1132086|fgenesh1_kg.16_#_171_#_Locus157v1rpkm689.24	3	17	S-adenosylmethionine synthetase
jgi|Neole1|1133868|fgenesh1_kg.23_#_25_#_Locus38v1rpkm1531.33	2	17	Dienelactone hydrolase
jgi|Neole1|1138356|fgenesh1_kg.48_#_90_#_Locus372v1rpkm392.50	/	14	Alcohol dehydrogenase, zinc-binding
jgi|Neole1|1138396|fgenesh1_kg.48_#_130_#_Locus372v1rpkm392.50	/	8	Alcohol dehydrogenase, zinc-binding
jgi|Neole1|1182188|gm1.8413_g	/	17	Phosphoglucose isomerase (PGI)
jgi|Neole1|1073224|e_gw1.55.68.1	/	17	Alpha-D-phosphohexomutase, alpha/beta/alpha domain I
jgi|Neole1|1127827|fgenesh1_kg.3_#_532_#_Locus2092v1rpkm104.40	/	17	Citrate synthase
jgi|Neole1|1118184|estExt_Genewise1.C_360071	/	16	Galactokinase
jgi|Neole1|1053056|e_gw1.1.255.1	4	16	Aldo/keto reductase
jgi|Neole1|1139063|fgenesh1_kg.54_#_36_#_Locus212v1rpkm540.66	/	16	Glucose/ribitol dehydrogenase
jgi|Neole1|1130797|fgenesh1_kg.11_#_342_#_Locus123v1rpkm780.19	4	16	Alcohol dehydrogenase, zinc-binding
jgi|Neole1|1106139|estExt_Genewise1.C_3_t10154	/	16	Ketol-acid reductoisomerase
jgi|Neole1|1137288|fgenesh1_kg.40_#_80_#_Locus524v1rpkm314.39	/	16	Nucleotide sugar dehydrogenase
jgi|Neole1|1178385|gm1.4610_g	6	14	Ribosomal protein L7Ae/L30e/S12e/Gadd45
jgi|Neole1|1178301|gm1.4526_g	/	10	Ribosomal protein L7Ae/L30e/S12e/Gadd45
jgi|Neole1|1154114|fgenesh1_pm.5_#_88	2	15
jgi|Neole1|1094912|estExt_Genewise1Plus.C_290217	3	15	Glucose/ribitol dehydrogenase
jgi|Neole1|1138108|fgenesh1_kg.46_#_101_#_Locus493v1rpkm325.70	2	15	Uricase
jgi|Neole1|1115510|estExt_Genewise1.C_250087	/	15	Ribosomal protein S6e
jgi|Neole1|1075705|e_gw1.71.70.1	3	15	Ribosomal protein L6E
jgi|Neole1|1132599|fgenesh1_kg.18_#_119_#_Locus5889v4rpkm13.84	/	15	NADH dehydrogenase (ubiquinone)
jgi|Neole1|244217|CE244216_6428	/	8	26S proteasome subunit P45
jgi|Neole1|1176516|gm1.2741_g	/	5	26S proteasome subunit P45
jgi|Neole1|1135288|fgenesh1_kg.29_#_15_#_Locus1991v1rpkm109.65	/	3	26S proteasome subunit P45
jgi|Neole1|1162335|estExt_fgenesh1_pm.C_170091	/	2	26S proteasome subunit P45
jgi|Neole1|1060209|e_gw1.11.189.1	/	15	Alcohol dehydrogenase, zinc-binding
jgi|Neole1|1131522|fgenesh1_kg.14_#_202_#_Locus568v1rpkm297.51	/	15	Ribosomal protein S7e
jgi|Neole1|1070010|e_gw1.38.48.1	/	15	Peptidase S16, ATP-dependent protease La
jgi|Neole1|1162827|estExt_fgenesh1_pm.C_220078	/	15	NAD-dependent epimerase/dehydratase
jgi|Neole1|1129941|fgenesh1_kg.9_#_107_#_Locus1047v1rpkm187.02	6	14
jgi|Neole1|1061643|e_gw1.14.242.1	2	14	Ribosomal protein L2
jgi|Neole1|1142116|fgenesh1_kg.91_#_51_#_Locus2031v1rpkm107.27	/	14	Acyl-CoA N-acyltransferase
jgi|Neole1|1082894|estExt_Genewise1Plus.C_1_t20332	/	14	Ribosomal protein L13e
jgi|Neole1|1156710|fgenesh1_pm.27_#_9	6	14	Thiolase
jgi|Neole1|1129405|fgenesh1_kg.7_#_232_#_Locus43v1rpkm1434.76	5	14	Nucleoside diphosphate kinase
jgi|Neole1|1094809|estExt_Genewise1Plus.C_290073	/	14	membrane dipeptidase
jgi|Neole1|1139667|fgenesh1_kg.58_#_109_#_Locus481v1rpkm332.26	/	14	Translation elongation factor EF1B, gamma chain, conserved
jgi|Neole1|872348|CE872347_9090	3	14	Isocitrate/isopropylmalate dehydrogenase
jgi|Neole1|1068464|e_gw1.31.189.1	2	14
jgi|Neole1|1126162|fgenesh1_kg.1_#_321_#_Locus2034v1rpkm107.12	/	14	Alpha-D-phosphohexomutase, alpha/beta/alpha domain I
jgi|Neole1|1127770|fgenesh1_kg.3_#_475_#_Locus1973v1rpkm110.51	/	13	Glucose/ribitol dehydrogenase
jgi|Neole1|1129118|fgenesh1_kg.6_#_304_#_Locus460v1rpkm341.74	/	13	Ribosomal protein L27e
jgi|Neole1|1075736|e_gw1.71.63.1	/	13	Transketolase, C-terminal/Pyruvate-ferredoxin oxidoreductase, domain II
jgi|Neole1|1115560|estExt_Genewise1.C_250140	/	9
jgi|Neole1|1099215|estExt_Genewise1Plus.C_560004	/	5
jgi|Neole1|1177509|gm1.3734_g	/	13	Ribosomal protein L30
jgi|Neole1|1160897|estExt_fgenesh1_pm.C_60082	/	13	Peptidase M16, zinc-binding site
jgi|Neole1|1243270|estExt_Genemark1.C_360007	/	13	Alcohol dehydrogenase, zinc-binding
jgi|Neole1|1237860|estExt_Genemark1.C_1_t10260	/	12	Peptidase M41
jgi|Neole1|1240445|estExt_Genemark1.C_130046	4	12	Aldo/keto reductase
jgi|Neole1|1053837|e_gw1.1.1269.1	2	12	2-oxo acid dehydrogenase, lipoyl-binding site
jgi|Neole1|1134100|fgenesh1_kg.23_#_257_#_Locus652v1rpkm264.57	2	12	Ribosomal protein S4e
jgi|Neole1|683263|CE683262_26355	/	12	ATP synthesis coupled proton transport
jgi|Neole1|1142019|fgenesh1_kg.90_#_16_#_Locus1721v1rpkm124.85	/	12	ATPase, F1/V1/A1 complex, alpha/beta subunit, nucleotide-binding
jgi|Neole1|1154557|fgenesh1_pm.8_#_39	/	12	Isocitrate/isopropylmalate dehydrogenase
jgi|Neole1|1159025|fgenesh1_pm.89_#_11	2	12	Ribosomal protein S19e
jgi|Neole1|1060488|e_gw1.11.255.1	/	12	Translation elongation factor EFTu/EF1A, domain 2
jgi|Neole1|1155439|fgenesh1_pm.15_#_19	/	12	2-methylcitrate dehydratase PrpD
jgi|Neole1|1125344|estExt_Genewise1.C_1260013	/	12	Manganese and iron superoxide dismutase
jgi|Neole1|1099387|estExt_Genewise1Plus.C_570150	2	12	Class II peroxidase - AA2_dist
jgi|Neole1|1142190|fgenesh1_kg.93_#_1_#_Locus1146v1rpkm173.32	/	12	Haem peroxidase
jgi|Neole1|1159450|fgenesh1_pm.132_#_2	/	12	26S proteasome subunit P45
jgi|Neole1|1140119|fgenesh1_kg.63_#_44_#_Locus831v1rpkm222.67	2	11	Ribosomal protein L18ae
jgi|Neole1|1142576|fgenesh1_kg.101_#_26_#_Locus537v1rpkm310.18	/	11	UTP--glucose-1-phosphate uridylyltransferase
jgi|Neole1|1157774|fgenesh1_pm.46_#_7	/	11	Phosphofructokinase
jgi|Neole1|1135139|fgenesh1_kg.28_#_95_#_Locus406v1rpkm369.36	/	11	Nucleosome assembly protein (NAP)
jgi|Neole1|1142967|fgenesh1_kg.113_#_6_#_Locus3018v1rpkm73.78	/	11	protein import into nucleus, docking
jgi|Neole1|1152064|fgenesh1_pg.95_#_3	/	11	Disulphide isomerase
jgi|Neole1|1181933|gm1.8158_g	/	11	Alcohol dehydrogenase, zinc-containing, conserved site
jgi|Neole1|1140672|fgenesh1_kg.69_#_87_#_Locus761v1rpkm236.01	5	11	Aldo/keto reductase
jgi|Neole1|1127350|fgenesh1_kg.3_#_55_#_Locus126v1rpkm776.45	/	11	Catechol dioxygenase
jgi|Neole1|1061902|e_gw1.14.214.1	/	11	aspartic-type endopeptidase
jgi|Neole1|1143051|fgenesh1_kg.115_#_26_#_Locus179v1rpkm636.97	/	11	phosphoglycerate mutase
jgi|Neole1|1171135|estExt_fgenesh1_pg.C_410047	/	11	NADH dehydrogenase (ubiquinone)
jgi|Neole1|1140431|fgenesh1_kg.66_#_60_#_Locus1206v1rpkm167.62	2	11	Redoxin
jgi|Neole1|57581|CE57580_12912	/	11	Cytochrome c1
jgi|Neole1|1145567|fgenesh1_pg.6_#_81	/	11	Glucose/ribitol dehydrogenase
jgi|Neole1|1155962|fgenesh1_pm.18_#_60	/	11	ATP synthesis coupled proton transport
jgi|Neole1|1239812|estExt_Genemark1.C_90093	/	11	Sds3-like
jgi|Neole1|1152927|fgenesh1_pm.1_#_33	/	11
jgi|Neole1|1162794|estExt_fgenesh1_pm.C_220044	3	10	Ribosomal protein L22/L17
jgi|Neole1|1124002|estExt_Genewise1.C_900003	2	10	Thioredoxin-like
jgi|Neole1|1136603|fgenesh1_kg.36_#_50_#_Locus780v1rpkm231.88	2	10	Cytochrome c, class IA/ IB
jgi|Neole1|1120834|estExt_Genewise1.C_540101	/	10	Cell division/GTP binding protein
jgi|Neole1|1062516|e_gw1.15.67.1	2	10	Ribosomal protein L5
jgi|Neole1|1079191|e_gw1.109.48.1	/	10	Glucose/ribitol dehydrogenase
jgi|Neole1|1102733|estExt_Genewise1Plus.C_1010027	2	10	Ribosomal protein S8e
jgi|Neole1|1141403|fgenesh1_kg.80_#_5_#_Locus597v1rpkm288.07	3	10	Ribosomal protein S13
jgi|Neole1|1127331|fgenesh1_kg.3_#_36_#_Locus975v1rpkm197.16	4	10	Aldo/keto reductase
jgi|Neole1|1158927|fgenesh1_pm.81_#_12	/	10	AMP-dependent synthetase and ligase
jgi|Neole1|1116917|estExt_Genewise1.C_300105	3	10	adk: adenylate kinases
jgi|Neole1|1129246|fgenesh1_kg.7_#_73_#_Locus544v1rpkm306.55	/	10	Coenzyme A transferase
jgi|Neole1|1114259|estExt_Genewise1.C_210038	2	10	NAD(P)-binding - Nmra like (regulation of nitrogen utilization)
jgi|Neole1|1130949|fgenesh1_kg.12_#_152_#_Locus1061v1rpkm185.85	/	10	Glutathione S-transferase
jgi|Neole1|1181019|gm1.7244_g	/	10	O-methyltransferase, family 2
jgi|Neole1|1133110|fgenesh1_kg.20_#_37_#_Locus249v1rpkm504.48	/	10	FAD-dependent pyridine nucleotide-disulphide oxidoreductase
jgi|Neole1|1174052|gm1.277_g	/	10	D-isomer specific 2-hydroxyacid dehydrogenase, catalytic region
jgi|Neole1|1064325|e_gw1.19.225.1	/	9
jgi|Neole1|1053905|e_gw1.1.101.1	2	9
jgi|Neole1|1154980|fgenesh1_pm.11_#_87	/	9
jgi|Neole1|1134521|fgenesh1_kg.25_#_164_#_Locus119v1rpkm801.52	/	9	H+ transporting ATPase, proton pump
jgi|Neole1|25792|CE25791_13511	/	9	Succinyl-CoA ligase, alpha subunit
jgi|Neole1|1102434|estExt_Genewise1Plus.C_950020	/	9	Ribosomal protein L18/L5
jgi|Neole1|1241612|estExt_Genemark1.C_200097	/	9	Nuclear transport factor 2
jgi|Neole1|1143604|fgenesh1_kg.142_#_29_#_Locus1731v1rpkm124.30	/	9	Actin-like ATPase
jgi|Neole1|1165273|estExt_fgenesh1_pm.C_810010	/	9	Peptidase S9A, prolyl oligopeptidase
jgi|Neole1|1239766|estExt_Genemark1.C_90041	/	9	DNA/RNA helicase
jgi|Neole1|1134468|fgenesh1_kg.25_#_111_#_Locus641v1rpkm269.82	/	9	Ribosomal protein S15
jgi|Neole1|1054584|e_gw1.2.151.1	/	9
jgi|Neole1|1132436|fgenesh1_kg.17_#_236_#_Locus744v1rpkm240.13	/	9	Small GTP-binding protein
jgi|Neole1|1076126|e_gw1.74.10.1	/	9	Spermine synthase
jgi|Neole1|1186196|MIX1254_5752_48	/	9	Proteasome/cyclosome, regulatory subunit
jgi|Neole1|177885|CE177884_10205	2	9	NAD(P)-binding - Nmra like (regulation of nitrogen utilization)
jgi|Neole1|1153968|fgenesh1_pm.4_#_161	/	9	Aldehyde dehydrogenase
jgi|Neole1|1128984|fgenesh1_kg.6_#_170_#_Locus3661v1rpkm60.08	/	9	Glutamate/phenylalanine/leucine/valine dehydrogenase, C-terminal
jgi|Neole1|1157791|fgenesh1_pm.46_#_24	4	9	Chaperonin Cpn10
jgi|Neole1|1154725|fgenesh1_pm.9_#_105	/	9	SANT, DNA-binding
jgi|Neole1|1140384|fgenesh1_kg.66_#_13_#_Locus81v1rpkm963.41	/	9	Tubulin
jgi|Neole1|1177107|gm1.3332_g	/	9	Acyl-CoA oxidase/dehydrogenase, type 1
jgi|Neole1|1126086|fgenesh1_kg.1_#_245_#_Locus1087v1rpkm182.47	2	9	Fumarate hydratase, class II
jgi|Neole1|1130268|fgenesh1_kg.10_#_87_#_Locus2435v1rpkm91.19	/	9	Clathrin, heavy chain/VPS, 7-fold repeat
jgi|Neole1|1130882|fgenesh1_kg.12_#_85_#_Locus371v1rpkm393.30	/	9	Fip1
jgi|Neole1|1243915|estExt_Genemark1.C_450076	/	9
jgi|Neole1|1099182|estExt_Genewise1Plus.C_550131	/	9	Carbohydrate kinase
jgi|Neole1|1128242|fgenesh1_kg.4_#_340_#_Locus1130v1rpkm175.81	/	8	Ubiquitin
jgi|Neole1|1126845|fgenesh1_kg.2_#_156_#_Locus168v1rpkm656.61	2	8	Phenolic acid decarboxylase
jgi|Neole1|1064190|e_gw1.19.24.1	2	8	Ribosomal protein S11
jgi|Neole1|1126090|fgenesh1_kg.1_#_249_#_Locus2052v1rpkm106.41	/	8	Ribosomal protein L22e
jgi|Neole1|1132015|fgenesh1_kg.16_#_100_#_Locus426v1rpkm357.71	/	8	Aldo/keto reductase
jgi|Neole1|1134688|fgenesh1_kg.26_#_65_#_Locus1470v1rpkm142.88	/	8	Short-chain dehydrogenase/reductase SDR
jgi|Neole1|1053944|e_gw1.1.1482.1	/	8
jgi|Neole1|1060278|e_gw1.11.388.1	2	8	Adenosine kinase
jgi|Neole1|1132286|fgenesh1_kg.17_#_86_#_Locus424v1rpkm358.09	/	8	Oxidoreductase putative
jgi|Neole1|1129856|fgenesh1_kg.9_#_22_#_Locus790v1rpkm229.23	/	8	Ribosomal protein S7
jgi|Neole1|1240991|estExt_Genemark1.C_160096	/	8	Polyadenylate binding protein
jgi|Neole1|1064284|e_gw1.19.171.1	/	8	Ferredoxin
jgi|Neole1|1070186|e_gw1.39.3.1	3	8	1-alkyl-2-acetylglycerophosphocholine esterase
jgi|Neole1|1089554|estExt_Genewise1Plus.C_14_t10090	2	8	ATPase, F0 complex, subunit D, mitochondrial
jgi|Neole1|1124281|estExt_Genewise1.C_940020	/	8	DNA/RNA helicase
jgi|Neole1|1134555|fgenesh1_kg.25_#_198_#_Locus620v1rpkm279.21	/	8	Mitochondrial glycoprotein
jgi|Neole1|1142325|fgenesh1_kg.96_#_2_#_Locus1628v1rpkm131.00	/	8	GTP-binding protein
jgi|Neole1|1096275|estExt_Genewise1Plus.C_360038	/	8	Pyridox_oxidase
jgi|Neole1|1057455|e_gw1.5.532.1	/	8	ATPase, F1 complex
jgi|Neole1|1133809|fgenesh1_kg.22_#_181_#_Locus433v1rpkm354.44	4	8	Glucose/ribitol dehydrogenase
jgi|Neole1|1154686|fgenesh1_pm.9_#_66	/	8	FAD dependent oxidoreductase
jgi|Neole1|1147400|fgenesh1_pg.17_#_128	/	8
jgi|Neole1|1238425|estExt_Genemark1.C_30026	/	8	Fatty acid synthase
jgi|Neole1|209444|CE209443_9679	/	8	Glutathione S-transferase
jgi|Neole1|1092116|estExt_Genewise1Plus.C_200088	/	7	Aldo/keto reductase
jgi|Neole1|1242036|estExt_Genemark1.C_240019	/	2	Aldo/keto reductase
jgi|Neole1|1132343|fgenesh1_kg.17_#_143_#_Locus218v1rpkm530.89	/	8	Aspartate/other aminotransferase
jgi|Neole1|1241995|estExt_Genemark1.C_230114	/	8	Carboxyl transferase
jgi|Neole1|1131725|fgenesh1_kg.15_#_109_#_Locus1426v1rpkm146.28	/	8
jgi|Neole1|1161599|estExt_fgenesh1_pm.C_120011	/	8	Pyruvate carboxyltransferase
jgi|Neole1|1137340|fgenesh1_kg.41_#_1_#_Locus192v1rpkm601.30	/	8	Aldo/keto reductase
jgi|Neole1|1090106|estExt_Genewise1Plus.C_150137	2	8	Glucose/ribitol dehydrogenase
jgi|Neole1|1163938|estExt_fgenesh1_pm.C_400021	/	8	Peptidase
jgi|Neole1|145299|CE145298_18860	/	8	Glutathione S-transferase
jgi|Neole1|1154721|fgenesh1_pm.9_#_101	2	8	Aminoacyl-tRNA synthetase, class II (G, H, P and S)
jgi|Neole1|1128647|fgenesh1_kg.5_#_245_#_Locus348v1rpkm410.69	/	8	Ribosomal protein S2
jgi|Neole1|1120489|estExt_Genewise1.C_510110	/	8	Redoxin
jgi|Neole1|1074139|e_gw1.61.150.1	/	7
jgi|Neole1|1158559|fgenesh1_pm.67_#_6	2	7	20S proteasome, A and B subunits
jgi|Neole1|1177243|gm1.3468_g	/	7	Ribosomal protein S25
jgi|Neole1|1163081|estExt_fgenesh1_pm.C_250063	/	7	Biotin/lipoyl attachment
jgi|Neole1|1164294|estExt_fgenesh1_pm.C_490013	2	7	Ribosomal protein L19/L19e
jgi|Neole1|1102403|estExt_Genewise1Plus.C_940039	/	7	Hemopexin
jgi|Neole1|1172299|estExt_fgenesh1_pg.C_650003	3	7	Ran Binding Protein 1 (intracellular transport)
jgi|Neole1|1134814|fgenesh1_kg.27_#_26_#_Locus704v1rpkm251.80	/	7	Alkyl hydroperoxide reductase
jgi|Neole1|1139093|fgenesh1_kg.54_#_66_#_Locus1300v1rpkm157.61	/	7	Prohibitin
jgi|Neole1|1099786|estExt_Genewise1Plus.C_610095	/	7	Glutathione S-transferase
jgi|Neole1|852003|CE852002_11881	/	7	Vitamin B6 biosynthesis protein
jgi|Neole1|1182931|gm1.9156_g	3	7	RNA recognition motif, RNP-1 (nucleic acid binding)
jgi|Neole1|1087897|estExt_Genewise1Plus.C_10_t10073	/	7	Tropomyosin
jgi|Neole1|1127235|fgenesh1_kg.2_#_546_#_Locus339v1rpkm415.74	/	6
jgi|Neole1|1126258|fgenesh1_kg.1_#_417_#_Locus2810v1rpkm79.19	/	2
jgi|Neole1|1074449|e_gw1.63.258.1	/	7	Actinin-type, actin-binding
jgi|Neole1|1088865|estExt_Genewise1Plus.C_120141	/	7	Cell division/GTP binding protein
jgi|Neole1|1094595|estExt_Genewise1Plus.C_280134	/	7	Ubiquitin-associated/translation elongation factor EF1B
jgi|Neole1|9346|CE9345_25229	/	7	Aspartyl-tRNA synthetase, class Iib
jgi|Neole1|1104061|estExt_Genewise1.C_1_t10145	2	7	Ribosomal protein S24e
jgi|Neole1|1068905|e_gw1.32.1.1	/	7	Ubiquinol cytochrome reductase
jgi|Neole1|1062128|e_gw1.15.463.1	/	7
jgi|Neole1|1115206|estExt_Genewise1.C_240081	4	7	AhpD-like
jgi|Neole1|1125920|fgenesh1_kg.1_#_79_#_Locus1335v1rpkm153.98	/	7	Aldose 1-epimerase
jgi|Neole1|1067905|e_gw1.29.225.1	5	7	Glucose/ribitol dehydrogenase
jgi|Neole1|1142323|fgenesh1_kg.95_#_54_#_Locus876v1rpkm214.19	2	7	Ubiquitin-activating enzyme, E1
jgi|Neole1|1053391|e_gw1.1.177.1	3	7	Histone H4
jgi|Neole1|1065628|e_gw1.23.131.1	3	7	Histone H4
jgi|Neole1|1092947|estExt_Genewise1Plus.C_230050	3	7	Histone H4
jgi|Neole1|1140424|fgenesh1_kg.66_#_53_#_Locus5961v2rpkm15.83	3	7	Histone H4
jgi|Neole1|1129432|fgenesh1_kg.7_#_259_#_Locus1630v1rpkm130.90	/	7	Protein kinase
jgi|Neole1|1181470|gm1.7695_g	/	7	Isoprenylcysteine carboxyl methyltransferase
jgi|Neole1|1180867|gm1.7092_g	3	7	Rhodopsin
jgi|Neole1|1163225|estExt_fgenesh1_pm.C_270067	/	7	Heat shock protein Hsp90
jgi|Neole1|1056988|e_gw1.5.352.1	/	7
jgi|Neole1|1152586|fgenesh1_pg.127_#_2	2	5	Aldo/keto reductase
jgi|Neole1|49057|CE49056_6208	/	3	Aldo/keto reductase
jgi|Neole1|1141202|fgenesh1_kg.76_#_48_#_Locus603v1rpkm286.71	/	7	2-nitropropane dioxygenase
jgi|Neole1|1142889|fgenesh1_kg.111_#_5_#_Locus576v1rpkm294.60	/	7
jgi|Neole1|1099839|estExt_Genewise1Plus.C_610148	/	7	Short-chain dehydrogenase/reductase SDR
jgi|Neole1|1175050|gm1.1275_g	4	7	Tubulin/FtsZ, GTPase
jgi|Neole1|1067799|e_gw1.29.301.1	/	7	Cytochrome b5
jgi|Neole1|1138478|fgenesh1_kg.49_#_72_#_Locus2928v1rpkm75.80	/	7	Mitochondrial substrate carrier
jgi|Neole1|1182055|gm1.8280_g	/	7
jgi|Neole1|873525|CE873524_10505	/	7	Isocitrate/isopropylmalate dehydrogenase
jgi|Neole1|1129372|fgenesh1_kg.7_#_199_#_Locus1563v1rpkm136.19	/	7
jgi|Neole1|1134319|fgenesh1_kg.24_#_215_#_Locus1560v1rpkm136.64	/	4	Actin-like ATPase
jgi|Neole1|1136199|fgenesh1_kg.33_#_133_#_Locus247v1rpkm505.19	2	4	Histone H2A
jgi|Neole1|1177072|gm1.3297_g	/	7	Hexokinase
jgi|Neole1|1068965|e_gw1.33.190.1	/	7	WW/Rsp5/WWP
jgi|Neole1|1131547|fgenesh1_kg.14_#_227_#_Locus585v1rpkm292.62	/	6	Ribosomal protein L3
jgi|Neole1|1082508|estExt_Genewise1Plus.C_1_t10415	/	6	Acyl carrier protein (ACP)
jgi|Neole1|1166755|estExt_fgenesh1_pg.C_30263	/	6	Ribosomal protein S10
jgi|Neole1|1114462|estExt_Genewise1.C_210291	/	6	ATPase, V1/A1 complex, subunit E
jgi|Neole1|1130604|fgenesh1_kg.11_#_149_#_Locus1641v1rpkm130.29	/	6
jgi|Neole1|1175112|gm1.1337_g	/	6
jgi|Neole1|1130655|fgenesh1_kg.11_#_200_#_Locus717v1rpkm247.72	/	6	Ribosomal protein L28e
jgi|Neole1|65153|CE65152_15327	/	6	Ribosomal protein S19/S15
jgi|Neole1|1108196|estExt_Genewise1.C_6_t10162	/	6	Pyridine nucleotide-disulphide oxidoreductase, class-II
jgi|Neole1|1098981|estExt_Genewise1Plus.C_540139	/	6	Glucosamine/galactosamine-6-phosphate isomerase
jgi|Neole1|1130972|fgenesh1_kg.12_#_175_#_Locus517v1rpkm316.96	/	6	NAD-dependent epimerase/dehydratase
jgi|Neole1|1127512|fgenesh1_kg.3_#_217_#_Locus1451v1rpkm144.27	/	6
jgi|Neole1|1173845|gm1.70_g	2	6	Ribosomal protein S3
jgi|Neole1|220895|CE220894_16930	/	6	Inositol phosphatase/fructose-1,6-bisphosphatase
jgi|Neole1|304971|CE304970_98650	3	6	Carbohydrate-Binding Module Family 13 protein (CBM13)
jgi|Neole1|1158406|fgenesh1_pm.62_#_32	/	6	Glycine cleavage T-protein
jgi|Neole1|1140444|fgenesh1_kg.67_#_3_#_Locus1646v1rpkm129.44	/	6	Metallo-dependent phosphatases
jgi|Neole1|1180722|gm1.6947_g	/	6	Endoribonuclease
jgi|Neole1|1132116|fgenesh1_kg.16_#_201_#_Locus2028v1rpkm107.88	/	6	Pyridoxal phosphate-dependent enzyme
jgi|Neole1|1084090|estExt_Genewise1Plus.C_2_t10492	/	6	6-phosphogluconate dehydrogenase
jgi|Neole1|1179760|gm1.5985_g	/	6	HSP20-like chaperone
jgi|Neole1|1239533|estExt_Genemark1.C_70151	/	6
jgi|Neole1|1075778|e_gw1.71.64.1	/	6	Alcohol dehydrogenase
jgi|Neole1|1132146|fgenesh1_kg.16_#_231_#_Locus414v1rpkm364.72	/	6
jgi|Neole1|591614|CE591613_22694	/	6	Ras GTPase
jgi|Neole1|1241211|estExt_Genemark1.C_170136	2	6	Methyltransferase type 11
jgi|Neole1|1089884|estExt_Genewise1Plus.C_14_t10428	/	6	Ribosomal protein L7/L12
jgi|Neole1|1163145|estExt_fgenesh1_pm.C_260054	/	6	TATA-binding protein
jgi|Neole1|1059392|e_gw1.9.374.1	/	6	Alcohol dehydrogenase, zinc-containing, conserved site
jgi|Neole1|1066035|e_gw1.24.221.1	/	5	ATPase, F0 complex, subunit C
jgi|Neole1|315651|CE315650_4495	/	3
jgi|Neole1|1244253|estExt_Genemark1.C_510042	/	6	Dehydroquinase class I
jgi|Neole1|1158592|fgenesh1_pm.67_#_39	/	6	Ribosomal protein L18e
jgi|Neole1|1073082|e_gw1.54.135.1	/	6	Amine oxidase
jgi|Neole1|1137784|fgenesh1_kg.44_#_47_#_Locus3767v3rpkm17.00	/	6	Lysyl-tRNA synthetase, class II
jgi|Neole1|1177999|gm1.4224_g	/	6	Glucose-methanol-choline oxidoreductase
jgi|Neole1|1243188|estExt_Genemark1.C_350012	2	6	FAD-dependent glycerol-3-phosphate dehydrogenase
jgi|Neole1|1159262|fgenesh1_pm.103_#_5	/	6	Protein kinase
jgi|Neole1|1167204|estExt_fgenesh1_pg.C_50203	/	6	Electron transfer flavoprotein
jgi|Neole1|1140670|fgenesh1_kg.69_#_85_#_Locus714v1rpkm249.31	/	6	Glucosamine-6-phosphate isomerase
jgi|Neole1|1175766|gm1.1991_g	/	6	Peptidase C19, ubiquitin carboxyl-terminal hydrolase 2
jgi|Neole1|1120117|estExt_Genewise1.C_490141	2	6	Helicase, superfamily 1 and 2, ATP-binding
jgi|Neole1|1058993|e_gw1.8.476.1	/	6	Actin-binding, cofilin/tropomyosin type
jgi|Neole1|1128133|fgenesh1_kg.4_#_231_#_Locus1385v1rpkm149.35	/	6	Succinic semialdehyde dehydrogenase
jgi|Neole1|1173090|estExt_fgenesh1_pg.C_920017	/	6	Succinyl-CoA synthetase
jgi|Neole1|1112808|estExt_Genewise1.C_17_t10094	/	6	FAD-dependent pyridine nucleotide-disulphide oxidoreductase
jgi|Neole1|1100953|estExt_Genewise1Plus.C_710144	/	6	Ribosomal protein L6
jgi|Neole1|1135981|fgenesh1_kg.32_#_144_#_Locus470v1rpkm338.84	/	6	Acyl-CoA N-acyltransferase
jgi|Neole1|1179279|gm1.5504_g	/	6	2OG-Fe(II) oxygenase
jgi|Neole1|1113692|estExt_Genewise1.C_190116	/	6	Calcium-binding EF-hand
jgi|Neole1|447425|CE447424_23097	/	6	Indole-3-glycerol phosphate synthase
jgi|Neole1|1131951|fgenesh1_kg.16_#_36_#_Locus2283v1rpkm96.88	/	6	Porin, eukaryotic type
jgi|Neole1|1090285|estExt_Genewise1Plus.C_150323	/	6	RNA recognition motif, RNP-1
jgi|Neole1|1156363|fgenesh1_pm.23_#_20	/	6	AICARFT/IMPCHase bienzyme
jgi|Neole1|1070168|e_gw1.39.89.1	/	6
jgi|Neole1|1142812|fgenesh1_kg.108_#_17_#_Locus883v1rpkm213.28	/	6	Importin-beta, N-terminal
jgi|Neole1|1054098|e_gw1.1.226.1	/	5	Heat shock protein Hsp20
jgi|Neole1|1077641|e_gw1.89.82.1	/	5
jgi|Neole1|1132206|fgenesh1_kg.17_#_6_#_Locus764v1rpkm235.25	/	5	DNA-binding SAP
jgi|Neole1|1087928|estExt_Genewise1Plus.C_10_t10104	/	5	Eukaryotic phosphomannomutase
jgi|Neole1|1135924|fgenesh1_kg.32_#_87_#_Locus1453v1rpkm144.19	/	5	Nucleosome assembly protein (NAP)
jgi|Neole1|1067128|e_gw1.27.45.1	/	5	Ribosomal protein L22/L17
jgi|Neole1|1134970|fgenesh1_kg.27_#_182_#_Locus2168v1rpkm101.35	/	5	Proteasome alpha-subunit, conserved site
jgi|Neole1|1173961|gm1.186_g	/	5	Ribosomal protein S17
jgi|Neole1|1157009|fgenesh1_pm.30_#_44	/	5	Glutathione S-transferase, C-terminal
jgi|Neole1|1116483|estExt_Genewise1.C_280155	/	5	Short-chain dehydrogenase/reductase SDR
jgi|Neole1|1069759|e_gw1.36.111.1	/	5	Plectin/S10, N-terminal
jgi|Neole1|1174049|gm1.274_g	3	5	Ribosomal protein S9
jgi|Neole1|1134489|fgenesh1_kg.25_#_132_#_Locus2842v1rpkm78.31	/	5	Haloacid dehalogenase-like hydrolase
jgi|Neole1|1140047|fgenesh1_kg.62_#_65_#_Locus292v1rpkm454.25	/	5	Ribosomal protein L5
jgi|Neole1|1143537|fgenesh1_kg.140_#_3_#_Locus398v1rpkm374.77	/	5	Ribosomal protein L1
jgi|Neole1|1139825|fgenesh1_kg.60_#_91_#_Locus872v1rpkm214.53	/	5	Argininosuccinate synthase
jgi|Neole1|1063005|e_gw1.16.473.1	/	5	Aminotransferase, class V/Cysteine desulphurase
jgi|Neole1|1241920|estExt_Genemark1.C_230037	/	5	Glutaredoxin
jgi|Neole1|1133121|fgenesh1_kg.20_#_48_#_Locus3390v1rpkm65.47	/	5	Glutathione S-transferase, C-terminal
jgi|Neole1|1061444|e_gw1.13.83.1	/	5	ATPase, F0 complex, subunit G, mitochondrial
jgi|Neole1|1020727|gw1.3.78.1	2	5	cytochrome-c oxidase
jgi|Neole1|1168669|estExt_fgenesh1_pg.C_150127	/	5	Ribosomal protein L11
jgi|Neole1|1137374|fgenesh1_kg.41_#_35_#_Locus530v1rpkm313.18	/	5	Thiamine pyrophosphate enzyme, C-terminal TPP-binding
jgi|Neole1|1130719|fgenesh1_kg.11_#_264_#_Locus70v1rpkm1082.06	2	5	Thioredoxin
jgi|Neole1|1158768|fgenesh1_pm.74_#_3	/	5	Glutathione S-transferase, N-terminal
jgi|Neole1|1126058|fgenesh1_kg.1_#_217_#_Locus550v1rpkm303.27	/	5	Ribosomal protein L13
jgi|Neole1|1165883|estExt_fgenesh1_pg.C_10025	/	5	Alcohol dehydrogenase, zinc-containing, conserved site
jgi|Neole1|1155885|fgenesh1_pm.17_#_156	/	5	Chaperonin Cpn60
jgi|Neole1|1076158|e_gw1.74.21.1	2	5	Ribosomal protein L14
jgi|Neole1|1179930|gm1.6155_g	/	5
jgi|Neole1|1066565|e_gw1.25.28.1	/	5	Aldo/keto reductase
jgi|Neole1|1229751|MIX44809_600_17	/	5	Aldo/keto reductase
jgi|Neole1|1158658|fgenesh1_pm.70_#_20	/	5	Proteasome alpha-subunit, conserved site
jgi|Neole1|1141918|fgenesh1_kg.88_#_47_#_Locus929v1rpkm205.62	/	5	Proteasome component region PCI
jgi|Neole1|1156488|fgenesh1_pm.24_#_35	/	5	Glycoside hydrolase, family 3, N-terminal
jgi|Neole1|1085306|estExt_Genewise1Plus.C_4_t10379	/	5	Fumarylacetoacetase, C-terminal-like
jgi|Neole1|1064516|e_gw1.20.2.1	2	5	Glycoside Hydrolase Family 47 protein
jgi|Neole1|1158291|fgenesh1_pm.60_#_1	/	5	Importin-beta, N-terminal
jgi|Neole1|1147266|fgenesh1_pg.16_#_155	/	5	Aminotransferase, class I and II
jgi|Neole1|1131052|fgenesh1_kg.12_#_255_#_Locus5006v1rpkm40.23	/	5
jgi|Neole1|1062440|e_gw1.15.421.1	/	5	Aminoacyl-tRNA synthetase, class I
jgi|Neole1|1182326|gm1.8551_g	/	5	Glutamine amidotransferase class-I, C-terminal
jgi|Neole1|1097652|estExt_Genewise1Plus.C_450109	/	5
jgi|Neole1|1133226|fgenesh1_kg.20_#_153_#_Locus462v1rpkm341.32	/	5	Nascent polypeptide-associated complex NAC
jgi|Neole1|1132274|fgenesh1_kg.17_#_74_#_Locus5494v1rpkm34.77	/	5	Armadillo-type fold
jgi|Neole1|1176087|gm1.2312_g	/	5	Leucine-rich repeat, ribonuclease inhibitor
jgi|Neole1|1130029|fgenesh1_kg.9_#_195_#_Locus4812v1rpkm42.27	/	5
jgi|Neole1|1086956|estExt_Genewise1Plus.C_7_t10301	/	4
jgi|Neole1|1123559|estExt_Genewise1.C_810019	/	4	Methionine sulphoxide reductase A
jgi|Neole1|1090417|estExt_Genewise1Plus.C_16_t10010	/	4	GrpE nucleotide exchange factor
jgi|Neole1|1137071|fgenesh1_kg.39_#_23_#_Locus2613v1rpkm85.21	/	4	B-cell receptor-associated 31-like
jgi|Neole1|1153487|fgenesh1_pm.2_#_96	/	4	Sugar transporter
jgi|Neole1|1138951|fgenesh1_kg.53_#_45_#_Locus3074v1rpkm72.31	/	4	Glycoside hydrolase, family 38, core
jgi|Neole1|1140341|fgenesh1_kg.65_#_88_#_Locus815v1rpkm225.70	/	4	Peptidase T1A, proteasome beta-subunit
jgi|Neole1|1064035|e_gw1.18.333.1	/	4
jgi|Neole1|1153770|fgenesh1_pm.3_#_201	/	4	Cytochrome c oxidase, subunit Vib
jgi|Neole1|1072158|e_gw1.49.108.1	/	4	Ribosomal protein S14
jgi|Neole1|1180082|gm1.6307_g	/	4	Peptidase M3A and M3B, thimet/oligopeptidase F
jgi|Neole1|1182920|gm1.9145_g	/	4	Ribosomal protein L23,
jgi|Neole1|1131536|fgenesh1_kg.14_#_216_#_Locus993v1rpkm194.57	/	4	Ribosomal protein S17e
jgi|Neole1|1177085|gm1.3310_g	/	4	NAD-dependent epimerase/dehydratase
jgi|Neole1|1060098|e_gw1.10.331.1	/	4	Ubiquitin-associated/translation elongation factor EF1B, N-terminal
jgi|Neole1|1053849|e_gw1.1.1712.1	/	4	Ras GTPase
jgi|Neole1|1212445|MIX27503_948_17	/	4	Glycoside hydrolase, family 35
jgi|Neole1|1127532|fgenesh1_kg.3_#_237_#_Locus131v1rpkm769.43	/	4	Peptidyl-prolyl cis-trans isomerase, FKBP-type
jgi|Neole1|1088553|estExt_Genewise1Plus.C_110274	/	4	Cytochrome c oxidase, subunit Va
jgi|Neole1|1183832|gm1.10057_g	/	4	Beta-lactamase-type transpeptidase fold
jgi|Neole1|177732|CE177731_6153	/	4	20S proteasome, A and B subunits
jgi|Neole1|1127575|fgenesh1_kg.3_#_280_#_Locus1671v1rpkm128.04	/	4	AAA+ ATPase, core
jgi|Neole1|1164991|estExt_fgenesh1_pm.C_690011	/	4	Fumarate reductase respiratory complex transmembrane subunits
jgi|Neole1|1156143|fgenesh1_pm.20_#_52	/	4	26S proteasome regulatory subunit, C-terminal
jgi|Neole1|719650|CE719649_4154	/	4	High mobility group box, HMG1/HMG2
jgi|Neole1|1116404|estExt_Genewise1.C_280051	/	4	Peptidase_M17
jgi|Neole1|1132426|fgenesh1_kg.17_#_226_#_Locus103v1rpkm858.10	/	4	SKP1 component
jgi|Neole1|1147224|fgenesh1_pg.16_#_113	/	4	NAD-dependent epimerase/dehydratase
jgi|Neole1|1129357|fgenesh1_kg.7_#_184_#_Locus3199v1rpkm69.64	/	4	Adenylate cyclase-associated CAP
jgi|Neole1|1131050|fgenesh1_kg.12_#_253_#_Locus277v1rpkm468.32	/	4	Aldo/keto reductase
jgi|Neole1|1131128|fgenesh1_kg.13_#_66_#_Locus494v2rpkm7.82_PRE	/	4	Delta-endotoxin CytB
jgi|Neole1|1181544|gm1.7769_g	/	4	Rhodanese-like
jgi|Neole1|1060834|e_gw1.12.76.1	/	4	Aldo/keto reductase
jgi|Neole1|1131471|fgenesh1_kg.14_#_151_#_Locus2504v1rpkm88.77	/	4
jgi|Neole1|1126244|fgenesh1_kg.1_#_403_#_Locus670v1rpkm258.32	/	4	Mitochondrial import inner membrane translocase, subunit Tim17/22
jgi|Neole1|1130215|fgenesh1_kg.10_#_34_#_Locus894v1rpkm211.44	/	4	Ribosomal protein L30e
jgi|Neole1|1171217|estExt_fgenesh1_pg.C_430021	/	4	Inositol monophosphatase
jgi|Neole1|1139666|fgenesh1_kg.58_#_108_#_Locus599v1rpkm287.44	/	4	NAD(P)-binding
jgi|Neole1|1108703|estExt_Genewise1.C_7_t10212	/	4	Ras GTPase
jgi|Neole1|1112685|estExt_Genewise1.C_16_t10460	/	4	WD40 repeat
jgi|Neole1|1071823|e_gw1.47.194.1	/	4	Ketopantoate reductase ApbA/PanE
jgi|Neole1|1181051|gm1.7276_g	3	4	Aminoacyl-tRNA synthetase, class II (G, H, P and S)
jgi|Neole1|1133325|fgenesh1_kg.20_#_252_#_Locus7644v1rpkm16.85	/	4	Monooxygenase
jgi|Neole1|1126305|fgenesh1_kg.1_#_464_#_Locus216v1rpkm536.47	/	4	Rab GDI protein
jgi|Neole1|1052885|e_gw1.1.408.1	/	4	YjgF-like protein
jgi|Neole1|1179998|gm1.6223_g	/	4	Carbamoyl phosphate synthetase
jgi|Neole1|1061100|e_gw1.12.441.1	/	4	Cullin homology
jgi|Neole1|1143638|fgenesh1_kg.144_#_10_#_Locus896v1rpkm211.16	/	4	Isocitrate/isopropylmalate dehydrogenase
jgi|Neole1|1159124|fgenesh1_pm.93_#_4	2	4	Ribosomal protein L14b/L23e
jgi|Neole1|1109955|estExt_Genewise1.C_10_t10362	/	4	Ribosomal protein 60S
jgi|Neole1|1102422|estExt_Genewise1Plus.C_950008	/	4	Mss4-like
jgi|Neole1|1088444|estExt_Genewise1Plus.C_110152	/	4	AAA+ ATPase, core
jgi|Neole1|1244254|estExt_Genemark1.C_510043	/	4	NmrA
jgi|Neole1|159470|CE159469_55723	/	4	CytB endotoxin-like
jgi|Neole1|1137170|fgenesh1_kg.39_#_122_#_Locus118v1rpkm806.45	/	4	Eukaryotic initiation factor 5A hypusine (eIF-5A)
jgi|Neole1|1133752|fgenesh1_kg.22_#_124_#_Locus5432v1rpkm35.31	/	4	NAD-dependent epimerase/dehydratase
jgi|Neole1|1141095|fgenesh1_kg.75_#_4_#_Locus1508v1rpkm140.04	/	4
jgi|Neole1|1068821|e_gw1.32.246.1	/	4	Prenylcysteine lyase
jgi|Neole1|1085496|estExt_Genewise1Plus.C_4_t20111	/	4	Ribosomal protein S12e
jgi|Neole1|1134824|fgenesh1_kg.27_#_36_#_Locus692v1rpkm254.40	/	4	Aldehyde dehydrogenase
jgi|Neole1|1244191|estExt_Genemark1.C_500048	/	4	Chaperonin Cpn60
jgi|Neole1|1132360|fgenesh1_kg.17_#_160_#_Locus1378v1rpkm150.50	/	4	ATPase, F1/V1/A1 complex,
jgi|Neole1|1094066|estExt_Genewise1Plus.C_260244	/	4	Peptidase M, neutral zinc metallopeptidases
jgi|Neole1|1140994|fgenesh1_kg.73_#_55_#_Locus1198v1rpkm168.43	/	4	Nuclear transport factor 2
jgi|Neole1|1108834|estExt_Genewise1.C_7_t10349	/	4	Chaperonin Cpn60
jgi|Neole1|991222|CE991221_25020	/	4	Ribosomal protein L10
jgi|Neole1|1116871|estExt_Genewise1.C_300054	/	4	Barwin-related endoglucanase
jgi|Neole1|1068333|e_gw1.30.244.1	/	4	NADH dehydrogenase (ubiquinone),
jgi|Neole1|1130650|fgenesh1_kg.11_#_195_#_Locus739v1rpkm241.10	/	4	Ribosomal protein L21e
jgi|Neole1|1086178|estExt_Genewise1Plus.C_5_t20098	/	4	Diphosphomevalonate decarboxylase
jgi|Neole1|1238127|estExt_Genemark1.C_1_t20040	/	4	Carbohydrate kinase, FGGY
jgi|Neole1|1096040|estExt_Genewise1Plus.C_350017	/	4	Prohibitin
jgi|Neole1|1136477|fgenesh1_kg.35_#_58_#_Locus2157v1rpkm101.77	/	4	Adhesion regulating molecule
jgi|Neole1|1183840|gm1.10065_g	3	4	Cupin, RmlC-type
jgi|Neole1|1176355|gm1.2580_g	/	4	Aminotransferase, class V/Cysteine desulphurase
jgi|Neole1|1161851|estExt_fgenesh1_pm.C_140059	/	4
jgi|Neole1|1112891|estExt_Genewise1.C_17_t10180	/	4	Aminotransferase, class V/Cysteine desulphurase
jgi|Neole1|1061502|e_gw1.13.336.1	/	4	Succinate dehydrogenase,
jgi|Neole1|1131988|fgenesh1_kg.16_#_73_#_Locus2178v1rpkm101.06	/	4	Proteasome
jgi|Neole1|1109936|estExt_Genewise1.C_10_t10340	/	4	Glycoside hydrolase
jgi|Neole1|376558|CE376557_21514	/	4	Cellular retinaldehyde-binding/triple function
jgi|Neole1|1072615|e_gw1.51.153.1	/	4	NADH:flavin oxidoreductase/NADH oxidase
jgi|Neole1|1134674|fgenesh1_kg.26_#_51_#_Locus2597v1rpkm85.70	/	4	Translation initiation factor 3
jgi|Neole1|1053027|e_gw1.1.1574.1	/	4	Mitochondrial substrate carrier
jgi|Neole1|1098461|estExt_Genewise1Plus.C_500163	/	4	Periplasmic binding protein-like II
jgi|Neole1|1101916|estExt_Genewise1Plus.C_860045	/	4
jgi|Neole1|1130842|fgenesh1_kg.12_#_45_#_Locus5026v2rpkm23.52	/	4	Methylenetetrahydrofolate reductase
jgi|Neole1|1106769|estExt_Genewise1.C_4_t10014	/	4	Alcohol dehydrogenase
jgi|Neole1|1164255|estExt_fgenesh1_pm.C_480011	/	4	Tetratricopeptide TPR-1
jgi|Neole1|1157193|fgenesh1_pm.33_#_30	/	4	Metallophosphoesterase
jgi|Neole1|1072386|e_gw1.50.7.1	/	4	Proteasome component region PCI
jgi|Neole1|1131938|fgenesh1_kg.16_#_23_#_Locus2252v1rpkm97.84	/	3
jgi|Neole1|1102546|estExt_Genewise1Plus.C_960034	/	3
jgi|Neole1|1104451|estExt_Genewise1.C_1_t20066	/	3	HSP20-like chaperone
jgi|Neole1|1057848|e_gw1.6.560.1	/	3	Signal transduction histidine kinase, phosphotransfer (Hpt) region
jgi|Neole1|1140856|fgenesh1_kg.71_#_63_#_Locus747v1rpkm239.37	/	3	Ribosomal protein L36e
jgi|Neole1|1238398|estExt_Genemark1.C_20274	/	3	20S proteasome, A and B subunits
jgi|Neole1|1138367|fgenesh1_kg.48_#_101_#_Locus981v1rpkm195.58	/	3	Ubiquitin-associated/translation elongation factor EF1B,
jgi|Neole1|1179179|gm1.5404_g	/	3	Trimeric adhesin
jgi|Neole1|1177746|gm1.3971_g	/	3	FAD-linked oxidase
jgi|Neole1|1155770|fgenesh1_pm.17_#_41	/	3	Ribosomal protein S21e
jgi|Neole1|1084631|estExt_Genewise1Plus.C_3_t10484	/	3
jgi|Neole1|1129052|fgenesh1_kg.6_#_238_#_Locus2344v1rpkm94.43	/	3	Electron transfer flavoprotein
jgi|Neole1|1154664|fgenesh1_pm.9_#_44	/	3	Ribosomal protein S26e
jgi|Neole1|1239472|estExt_Genemark1.C_70089	/	3	Acetyl-CoA synthetase-like
jgi|Neole1|1154454|fgenesh1_pm.7_#_109	/	3	Ran-interacting Mog1 protein
jgi|Neole1|320692|CE320691_8757	/	3	Translation elongation factor EFG/EF2
jgi|Neole1|1162072|estExt_fgenesh1_pm.C_150123	/	3
jgi|Neole1|491526|CE491525_12265	/	3	Acyl-CoA binding protein
jgi|Neole1|1055336|e_gw1.3.6.1	/	3	Glutathione peroxidase
jgi|Neole1|1177020|gm1.3245_g	/	3	Inorganic phosphate transport PHO88
jgi|Neole1|1157517|fgenesh1_pm.40_#_22	/	3	Aminotransferase, class I and II
jgi|Neole1|405320|CE405319_313	/	3	Taurine catabolism dioxygenase TauD/TfdA
jgi|Neole1|1069573|e_gw1.35.148.1	/	3	Dihydroxy-acid and 6-phosphogluconate dehydratase
jgi|Neole1|1058936|e_gw1.8.477.1	/	3	Complex1_LYR
jgi|Neole1|1068249|e_gw1.30.5.1	/	3	Peptidase M, neutral zinc metallopeptidases
jgi|Neole1|1164019|estExt_fgenesh1_pm.C_420005	/	3
jgi|Neole1|465367|CE465366_18447	/	3
jgi|Neole1|1067225|e_gw1.27.428.1	/	3	Mov34/MPN/PAD-1
jgi|Neole1|1131703|fgenesh1_kg.15_#_87_#_Locus475v1rpkm334.85	/	3	Ribosomal protein L15e
jgi|Neole1|1130863|fgenesh1_kg.12_#_66_#_Locus54v1rpkm1263.98	/	3	Lipocalin
jgi|Neole1|1176166|gm1.2391_g	/	3	Glutamine amidotransferase class-I
jgi|Neole1|1138124|fgenesh1_kg.46_#_117_#_Locus10436v2rpkm1.48	/	3	Integrin
jgi|Neole1|500316|CE500315_6733	/	3	Calcium-binding EF-hand
jgi|Neole1|1177551|gm1.3776_g	/	3	Peptidase T1A, proteasome
jgi|Neole1|984825|CE984824_18157	/	3	RNA helicase, ATP-dependent
jgi|Neole1|1136327|fgenesh1_kg.34_#_90_#_Locus2107v1rpkm103.91	/	3	Lactamase_B
jgi|Neole1|1135047|fgenesh1_kg.28_#_3_#_Locus2000v1rpkm109.42	/	3	Crotonase
jgi|Neole1|1134780|fgenesh1_kg.26_#_157_#_Locus266v1rpkm486.54	/	3	TB2/DP1 and HVA22 related protein
jgi|Neole1|1062944|e_gw1.16.291.1	/	3	Tetrahydrofolate dehydrogenase/cyclohydrolase
jgi|Neole1|1092002|estExt_Genewise1Plus.C_190324	/	3	Ribosomal protein L24e
jgi|Neole1|1139529|fgenesh1_kg.57_#_86_#_Locus595v1rpkm288.46	/	3	Autophagocytosis associated protein
jgi|Neole1|1173573|estExt_fgenesh1_pg.C_1320001	/	3	ETC complex I
jgi|Neole1|1178747|gm1.4972_g	/	3	Aminoacyl-tRNA synthetase
jgi|Neole1|1075079|e_gw1.66.120.1	/	3	Tetratricopeptide
jgi|Neole1|1092960|estExt_Genewise1Plus.C_230063	/	3	DNA/RNA helicase
jgi|Neole1|1158114|fgenesh1_pm.54_#_38	/	3
jgi|Neole1|1177483|gm1.3708_g	/	3	Hydroxyacylglutathione hydrolase
jgi|Neole1|1177248|gm1.3473_g	/	3	Tetrapyrrole biosynthesis, porphobilinogen synthase
jgi|Neole1|77752|CE77751_5867	/	3	Tetrapyrrole biosynthesis, porphobilinogen synthase
jgi|Neole1|1129176|fgenesh1_kg.7_#_3_#_Locus178v1rpkm637.87	/	3	Ras GTPase
jgi|Neole1|1139479|fgenesh1_kg.57_#_36_#_Locus1268v1rpkm160.47	/	3	Protein Transporter, Pam16
jgi|Neole1|1127124|fgenesh1_kg.2_#_435_#_Locus2636v1rpkm84.42	/	3	Glucose/ribitol dehydrogenase
jgi|Neole1|1167016|estExt_fgenesh1_pg.C_50003	/	3	Eukaryotic translation initiation factor 3
jgi|Neole1|1095745|estExt_Genewise1Plus.C_330104	/	3	Ribosomal protein L15
jgi|Neole1|410074|CE410073_10290	/	3	Ras GTPase
jgi|Neole1|1059929|e_gw1.10.255.1	/	3	Iron-containing alcohol dehydrogenase
jgi|Neole1|1082390|estExt_Genewise1Plus.C_1_t10284	/	3
jgi|Neole1|1143427|fgenesh1_kg.134_#_7_#_Locus685v1rpkm255.30	4	3	actin cytoskeleton
jgi|Neole1|1140312|fgenesh1_kg.65_#_59_#_Locus4992v2rpkm24.75	/	3	Peptidase S26A, signal peptidase I
jgi|Neole1|1243657|estExt_Genemark1.C_410073	/	3	Ras GTPase
jgi|Neole1|1161788|estExt_fgenesh1_pm.C_130082	/	3	Pleckstrin-like
jgi|Neole1|1131535|fgenesh1_kg.14_#_215_#_Locus1097v2rpkm131.26	5	3	Ribosomal protein S8
jgi|Neole1|1076127|e_gw1.74.92.1	/	3	Predicted TIM-barrel signal transduction protein
jgi|Neole1|1078151|e_gw1.95.109.1	/	3	Sucraseferredoxin-like
jgi|Neole1|1183486|gm1.9711_g	/	3	AMP-dependent synthetase and ligase
jgi|Neole1|1230137|MIX45195_11854_93	/	3	Disulphide isomerase
jgi|Neole1|1063855|e_gw1.18.291.1	/	3	Monooxygenase, FAD-binding
jgi|Neole1|1127231|fgenesh1_kg.2_#_542_#_Locus737v1rpkm241.72	/	3
jgi|Neole1|1098138|estExt_Genewise1Plus.C_480132	/	3	Cysteine synthase/cystathionine beta-synthase
jgi|Neole1|1113376|estExt_Genewise1.C_180183	/	3	Ribosomal protein L31e
jgi|Neole1|1077939|e_gw1.92.24.1	/	3	NADH dehydrogenase (ubiquinone
jgi|Neole1|1141319|fgenesh1_kg.78_#_68_#_Locus226v1rpkm525.17	/	3	Glutathione S-transferase,
jgi|Neole1|1181735|gm1.7960_g	/	3	Amphiphysin
jgi|Neole1|1130861|fgenesh1_kg.12_#_64_#_Locus3329v2rpkm25.63	/	3
jgi|Neole1|1131173|fgenesh1_kg.13_#_111_#_Locus31v1rpkm1817.83	2	3	Delta-endotoxin CytB
jgi|Neole1|1089590|estExt_Genewise1Plus.C_14_t10126	/	3	Manganese and iron superoxide dismutase
jgi|Neole1|1172059|estExt_fgenesh1_pg.C_590029	/	3	RNA helicase, ATP-dependent,
jgi|Neole1|1121622|estExt_Genewise1.C_610041	/	3	Initiation factor eIF-4 gamma
jgi|Neole1|1099853|estExt_Genewise1Plus.C_610173	/	3	Chaperonin Cpn60/TCP-1
jgi|Neole1|1126684|fgenesh1_kg.1_#_843_#_Locus3483v1rpkm63.31	/	3	Glucose/ribitol dehydrogenase
jgi|Neole1|1130308|fgenesh1_kg.10_#_127_#_Locus989v1rpkm194.70	/	3
jgi|Neole1|1072248|e_gw1.49.145.1	/	3	Glycoside hydrolase
jgi|Neole1|1144848|fgenesh1_pg.3_#_116	/	3	Peptidase M24
jgi|Neole1|1139973|fgenesh1_kg.61_#_108_#_Locus801v1rpkm227.59	/	3	Myo-inositol-1-phosphate synthase
jgi|Neole1|228451|CE228450_2669	/	3	Glucose/ribitol dehydrogenase
jgi|Neole1|1129226|fgenesh1_kg.7_#_53_#_Locus2543v1rpkm87.29	/	3	Citrate synthase, eukaryotic
jgi|Neole1|272691|CE272690_6965	/	3	Peptidyl-prolyl cis-trans isomerase
jgi|Neole1|1052948|e_gw1.1.1026.1	/	3	Ribosomal protein S28e
jgi|Neole1|1132354|fgenesh1_kg.17_#_154_#_Locus2416v1rpkm91.95	/	3	Syntaxin
jgi|Neole1|1137987|fgenesh1_kg.45_#_122_#_Locus3243v1rpkm68.51	/	3	3-hydroxyacyl-CoA dehydrogenase
jgi|Neole1|1069058|e_gw1.33.245.1	/	3	Like-Sm ribonucleoprotein, eukaryotic and archaea-type, core
jgi|Neole1|1137297|fgenesh1_kg.40_#_89_#_Locus4232v1rpkm50.62	/	3	Phospholipase D/Transphosphatidylase
jgi|Neole1|1068219|e_gw1.30.171.1	/	3	Ras GTPase
jgi|Neole1|1086337|estExt_Genewise1Plus.C_6_t10113	/	3	Glycoside hydrolase
jgi|Neole1|1137361|fgenesh1_kg.41_#_22_#_Locus2401v1rpkm92.47	/	3	20S proteasome
jgi|Neole1|1075066|e_gw1.66.134.1	/	3	Endoplasmic reticulum, protein Pkr1
jgi|Neole1|1144317|fgenesh1_pg.1_#_292	/	3	Putative esterase
jgi|Neole1|1154510|fgenesh1_pm.7_#_165	/	3	Heat shock protein DnaJ
jgi|Neole1|1133571|fgenesh1_kg.21_#_213_#_Locus3272v1rpkm68.01	/	3	TPase, P-type, K/Mg/Cd/Cu/Zn/Na/Ca/Na/H-transporter
jgi|Neole1|1110103|estExt_Genewise1.C_10_t20025	/	3	Methylenetetrahydrofolate reductase
jgi|Neole1|1126177|fgenesh1_kg.1_#_336_#_Locus674v2rpkm96.48	/	3	Glycoside hydrolase, chitinase
jgi|Neole1|1083898|estExt_Genewise1Plus.C_2_t10279	/	3
jgi|Neole1|1074536|e_gw1.63.97.1	/	3	O-methyltransferase, family 2
jgi|Neole1|1052966|e_gw1.1.1567.1	/	3	GroEL-like chaperone, ATPase
jgi|Neole1|1060815|e_gw1.12.10.1	/	3
jgi|Neole1|1156440|fgenesh1_pm.23_#_97	/	3	Oxidoreductase
jgi|Neole1|1097114|estExt_Genewise1Plus.C_410198	/	3	Glutamine synthetase
jgi|Neole1|1135141|fgenesh1_kg.28_#_97_#_Locus1870v1rpkm115.42	/	3	Heat shock protein 70
jgi|Neole1|1150588|fgenesh1_pg.55_#_9	/	3	Methyltransferase type 11
jgi|Neole1|1141169|fgenesh1_kg.76_#_15_#_Locus1458v1rpkm143.50	/	3	Protein phosphatase 2A
jgi|Neole1|1240551|estExt_Genemark1.C_140018	/	3	Proteasome component region PCI
jgi|Neole1|1126016|fgenesh1_kg.1_#_175_#_Locus5792v1rpkm31.63	/	3	Mov34
jgi|Neole1|1174826|gm1.1051_g	/	3	Regulator of chromosome condensation, RCC1
jgi|Neole1|1148421|fgenesh1_pg.25_#_90	/	3	Polysaccharide deacetylase
jgi|Neole1|1140838|fgenesh1_kg.71_#_45_#_Locus1302v1rpkm157.37	/	3	Argonaute and Dicer protein, PAZ
jgi|Neole1|1075781|e_gw1.71.72.1	/	3	Histidine biosynthesis trifunctional protein
jgi|Neole1|1134815|fgenesh1_kg.27_#_27_#_Locus956v1rpkm199.96	/	3	Proteasome
jgi|Neole1|1179983|gm1.6208_g	/	3	Cys/Met metabolism, pyridoxal phosphate-dependent enzyme
jgi|Neole1|1132536|fgenesh1_kg.18_#_56_#_Locus3878v1rpkm56.22	/	3	MaoC-like dehydratase
jgi|Neole1|1134465|fgenesh1_kg.25_#_108_#_Locus3646v1rpkm60.50	/	3	Arginyl-tRNA synthetase,
jgi|Neole1|1136484|fgenesh1_kg.35_#_65_#_Locus2830v1rpkm78.62	/	3	Mitochondrial matrix Mmp37
jgi|Neole1|1138444|fgenesh1_kg.49_#_38_#_Locus1226v1rpkm165.51	/	3
jgi|Neole1|1174023|gm1.248_g	/	3
jgi|Neole1|1175324|gm1.1549_g	/	3	Aminotransferase class-III
jgi|Neole1|1126336|fgenesh1_kg.1_#_495_#_Locus3441v1rpkm64.26	/	3	Proteasome activator pa28, REG
jgi|Neole1|1125871|fgenesh1_kg.1_#_30_#_Locus1781v1rpkm120.05	/	3
jgi|Neole1|1076568|e_gw1.78.89.1	/	3	Cobalamin (vitamin B12) biosynthesis CobW-like
jgi|Neole1|1181209|gm1.7434_g	/	3	Proteasome component region PCI
jgi|Neole1|1128045|fgenesh1_kg.4_#_143_#_Locus1418v1rpkm146.99	/	3	Protein import receptor MAS20
jgi|Neole1|1181015|gm1.7240_g	/	3	UcrQ
jgi|Neole1|1128687|fgenesh1_kg.5_#_285_#_Locus5050v1rpkm39.73	/	3	Pyridoxal phosphate-dependent decarboxylase
jgi|Neole1|701257|CE701256_12796	/	3	20S proteasome
jgi|Neole1|1178034|gm1.4259_g	/	3	20S proteasome
jgi|Neole1|1177137|gm1.3362_g	/	3	Acetylornithine and succinylornithine aminotransferase
jgi|Neole1|1172962|estExt_fgenesh1_pg.C_880001	/	3	Short-chain dehydrogenase/reductase
jgi|Neole1|1063758|e_gw1.18.107.1	/	3	Peptidase S10, serine carboxypeptidase
jgi|Neole1|1174218|gm1.443_g	/	3
jgi|Neole1|1181334|gm1.7559_g	/	3	Dihydroorotate dehydrogenase
jgi|Neole1|1179028|gm1.5253_g	/	3	Monooxygenase, FAD-binding
jgi|Neole1|1059751|e_gw1.10.442.1	/	3	Splicing factor 3B
jgi|Neole1|174407|CE174406_5147	/	3	Peptidase C12, ubiquitin carboxyl-terminal hydrolase 1
jgi|Neole1|1082962|estExt_Genewise1Plus.C_1_t20400	/	3
jgi|Neole1|1125853|fgenesh1_kg.1_#_12_#_Locus7647v1rpkm16.84	/	2
jgi|Neole1|1129201|fgenesh1_kg.7_#_28_#_Locus7381v4rpkm0.00_PRE	/	2	Lipase
jgi|Neole1|1072292|e_gw1.49.178.1	/	2	Chorismate synthase
jgi|Neole1|1153243|fgenesh1_pm.1_#_349	/	2	UTP--glucose-1-phosphate uridylyltransferase
jgi|Neole1|1066617|e_gw1.26.380.1	/	2	Peptidase S14
jgi|Neole1|1086958|estExt_Genewise1Plus.C_7_t10303	/	2
jgi|Neole1|1129960|fgenesh1_kg.9_#_126_#_Locus810v1rpkm226.50	/	2
jgi|Neole1|1099398|estExt_Genewise1Plus.C_570164	/	2	Protein phosphatase 2C-
jgi|Neole1|1182185|gm1.8410_g	/	2
jgi|Neole1|863050|CE863049_8122	/	2
jgi|Neole1|1088974|estExt_Genewise1Plus.C_120289	/	2	Isocitrate lyase and phosphorylmutase
jgi|Neole1|1099590|estExt_Genewise1Plus.C_600020	/	2	Dihydroorotate dehydrogenase,
jgi|Neole1|1184443|gm1.10668_g	/	2
jgi|Neole1|1162656|estExt_fgenesh1_pm.C_200073	/	2
jgi|Neole1|1132881|fgenesh1_kg.19_#_99_#_Locus383v1rpkm384.88	/	2
jgi|Neole1|1074878|e_gw1.65.76.1	/	2	Oxidoreductase
jgi|Neole1|1139015|fgenesh1_kg.53_#_109_#_Locus3072v1rpkm72.38	/	2	Glycosyl transferase
jgi|Neole1|1142153|fgenesh1_kg.92_#_23_#_Locus2017v1rpkm108.52	/	2	BCAS2
jgi|Neole1|803428|CE803427_24711	/	2
jgi|Neole1|1149652|fgenesh1_pg.39_#_51	2	2	Ubiquitin system component
jgi|Neole1|463160|CE463159_12446	/	2	DNA/RNA helicase
jgi|Neole1|1231521|MIX46579_6209_33	/	2	FAD-linked oxidase
jgi|Neole1|1074843|e_gw1.65.180.1	/	2	Galactose oxidase
jgi|Neole1|1058948|e_gw1.8.386.1	/	2	Phosphoesterase, RecJ-like
jgi|Neole1|1126682|fgenesh1_kg.1_#_841_#_Locus1295v1rpkm158.09	/	2	Glutaredoxin
jgi|Neole1|8249|CE8248_5028	/	2	ETC complex I subunit
jgi|Neole1|1074222|e_gw1.61.125.1	/	2	Clathrin light chain
jgi|Neole1|1137635|fgenesh1_kg.43_#_38_#_Locus1501v1rpkm140.38	/	2	20S proteasome, A and B subunits
jgi|Neole1|1140828|fgenesh1_kg.71_#_35_#_Locus76v1rpkm1006.94	/	2	Glutamine synthetase,
jgi|Neole1|1246608|estExt_Genemark1.C_1610005	/	2	Mov34-1
jgi|Neole1|1138659|fgenesh1_kg.51_#_25_#_Locus6531v1rpkm24.40	/	2	3-hydroxyanthranilic acid dioxygenase
jgi|Neole1|1158503|fgenesh1_pm.65_#_47	/	2	20S proteasome, A and B subunits
jgi|Neole1|1177373|gm1.3598_g	/	2
jgi|Neole1|1177192|gm1.3417_g	/	2	Ubiquinol-cytochrome C reductase
jgi|Neole1|1094453|estExt_Genewise1Plus.C_270394	/	2
jgi|Neole1|1150508|fgenesh1_pg.53_#_51	/	2	ERG4/ERG24 ergosterol biosynthesis protein
jgi|Neole1|1215875|MIX30933_4430_67	/	2	DnaJ
jgi|Neole1|1245000|estExt_Genemark1.C_650043	/	2	Immunoglobulin E-set
jgi|Neole1|1134018|fgenesh1_kg.23_#_175_#_Locus380v1rpkm387.51	/	2	Ubiquitin-conjugating enzyme, E2
jgi|Neole1|1157548|fgenesh1_pm.41_#_1	/	2
jgi|Neole1|1065623|e_gw1.23.138.1	/	2	Arginine biosynthesis protein ArgJ
jgi|Neole1|1128422|fgenesh1_kg.5_#_20_#_Locus2043v1rpkm106.66	/	2	Metal-dependent hydrolase,
jgi|Neole1|1120702|estExt_Genewise1.C_530091	/	2
jgi|Neole1|1126303|fgenesh1_kg.1_#_462_#_Locus3091v1rpkm71.94	/	2	Protein-tyrosine phosphatase
jgi|Neole1|1056820|e_gw1.4.401.1	/	2	Stomatin
jgi|Neole1|1158472|fgenesh1_pm.65_#_16	/	2	Protein kinase
jgi|Neole1|1138990|fgenesh1_kg.53_#_84_#_Locus2952v1rpkm75.11	/	2	Quinonprotein alcohol dehydrogenase-like
jgi|Neole1|1154825|fgenesh1_pm.10_#_78	3	2	Vacuolar (H+)-ATPase G subunit
jgi|Neole1|398992|CE398991_7995	/	2
jgi|Neole1|1124198|estExt_Genewise1.C_920061	/	2	Ribosomal protein S27e
jgi|Neole1|1174970|gm1.1195_g	/	2	Transferrin receptor-like, dimerisation
jgi|Neole1|1057374|e_gw1.5.778.1	/	2	Quinoprotein amine dehydrogenase
jgi|Neole1|1185967|MIX1025_1128_61	/	2	Glutathione S-transferase
jgi|Neole1|1141862|fgenesh1_kg.87_#_29_#_Locus14v1rpkm2690.19	/	2	NAD-dependent epimerase/dehydratase
jgi|Neole1|1130745|fgenesh1_kg.11_#_290_#_Locus492v1rpkm326.77	/	2	3-hydroxyisobutyrate dehydrogenase
jgi|Neole1|1133906|fgenesh1_kg.23_#_63_#_Locus3622v1rpkm61.01	/	2	SAICAR synthetase
jgi|Neole1|1083928|estExt_Genewise1Plus.C_2_t10309	/	2
jgi|Neole1|1137376|fgenesh1_kg.41_#_37_#_Locus3534v3rpkm0.00_PRE	/	2	Coproporphyrinogen III oxidase
jgi|Neole1|1216560|MIX31618_4010_56	/	2	Translation initiation factor 3
jgi|Neole1|1126085|fgenesh1_kg.1_#_244_#_Locus4316v1rpkm49.45	/	2	Peroxisomal biogenesis factor 11
jgi|Neole1|1154830|fgenesh1_pm.10_#_83	/	2	Oxidoreductase
jgi|Neole1|1193406|MIX8464_5928_75	/	2	Transcription factor
jgi|Neole1|1131850|fgenesh1_kg.15_#_234_#_Locus2284v1rpkm96.87	/	2	Crotonase
jgi|Neole1|1136212|fgenesh1_kg.33_#_146_#_Locus2929v1rpkm75.80	/	2	Oxidoreductase
jgi|Neole1|1056405|e_gw1.4.802.1	/	2	Mitochondrial genome maintenance
jgi|Neole1|1159913|estExt_fgenesh1_pm.C_10369	/	2	Glycine cleavage system P-protein
jgi|Neole1|589101|CE589100_7399	/	2	ThiJ/PfpI
jgi|Neole1|1135816|fgenesh1_kg.31_#_117_#_Locus2410v1rpkm92.22	/	2
jgi|Neole1|1078646|e_gw1.101.50.1	/	2
jgi|Neole1|1176895|gm1.3120_g	/	2
jgi|Neole1|1073029|e_gw1.54.91.1	/	2
jgi|Neole1|1137411|fgenesh1_kg.41_#_72_#_Locus1786v1rpkm119.70	/	2	Calponin-like
jgi|Neole1|1164372|estExt_fgenesh1_pm.C_510002	/	2	Ubiquitin-conjugating enzyme, E2
jgi|Neole1|1134227|fgenesh1_kg.24_#_123_#_Locus3250v1rpkm68.40	/	2	Methyltransferase type 11
jgi|Neole1|1142188|fgenesh1_kg.92_#_58_#_Locus3593v1rpkm61.42	/	2	Heat shock protein DnaJ,
jgi|Neole1|1100299|estExt_Genewise1Plus.C_650171	/	2	AAA+ ATPase
jgi|Neole1|1136062|fgenesh1_kg.32_#_225_#_Locus9934v2rpkm5.08	/	2	Synaptojanin
jgi|Neole1|831982|CE831981_7210	/	2
jgi|Neole1|1124620|estExt_Genewise1.C_1010013	/	2	ARP23 complex
jgi|Neole1|1111962|estExt_Genewise1.C_150141	/	2
jgi|Neole1|1142132|fgenesh1_kg.92_#_2_#_Locus1982v1rpkm110.04	/	2	Octicosapeptide/Phox/Bem1p
jgi|Neole1|1135031|fgenesh1_kg.27_#_243_#_Locus324v1rpkm433.40	/	2
jgi|Neole1|1243160|estExt_Genemark1.C_340069	/	2	ATP-NAD/AcoX kinase
jgi|Neole1|1127955|fgenesh1_kg.4_#_53_#_Locus1397v1rpkm148.29	/	2	Arv1-like protein
jgi|Neole1|1131828|fgenesh1_kg.15_#_212_#_Locus3604v1rpkm61.27	/	2	FMN-binding split barrel
jgi|Neole1|868774|CE868773_1057	/	2
jgi|Neole1|1099538|estExt_Genewise1Plus.C_590121	/	2	von Willebrand factor, type A
jgi|Neole1|1137065|fgenesh1_kg.39_#_17_#_Locus1643v1rpkm129.80	/	2	Protein synthesis factor
jgi|Neole1|1130191|fgenesh1_kg.10_#_10_#_Locus114v2rpkm48.80_PRE	/	2
jgi|Neole1|1132279|fgenesh1_kg.17_#_79_#_Locus3350v1rpkm66.35	/	2	Pirin
jgi|Neole1|1061780|e_gw1.14.248.1	/	2	Regulator of G protein signalling
jgi|Neole1|1124267|estExt_Genewise1.C_940006	/	2	Cytochrome c oxidase subunit IV
jgi|Neole1|1065103|e_gw1.21.436.1	/	2	Ribose 5-phosphate isomerase
jgi|Neole1|236837|CE236836_5069	/	2	RNA recognition motif, RNP-1
jgi|Neole1|1132790|fgenesh1_kg.19_#_8_#_Locus7539v2rpkm9.62	/	2	Peptidase aspartic
jgi|Neole1|1128167|fgenesh1_kg.4_#_265_#_Locus1434v1rpkm145.63	/	2	ATPase, F1/V1/A1 complex
jgi|Neole1|1163875|estExt_fgenesh1_pm.C_390010	/	2	Complex 1 LYR protein
jgi|Neole1|1132051|fgenesh1_kg.16_#_136_#_Locus1722v1rpkm124.84	/	2	DNA-binding SAP
jgi|Neole1|1101209|estExt_Genewise1Plus.C_750065	/	2	Oxidative stress survival, Svf1-like
jgi|Neole1|1246591|estExt_Genemark1.C_1560008	/	2	Glycosyl transferase
jgi|Neole1|1114703|estExt_Genewise1.C_220269	/	2	Glutathione S-transferase
jgi|Neole1|1141067|fgenesh1_kg.74_#_50_#_Locus1076v1rpkm183.68	/	2	Phosphatidylserine decarboxylase-related
jgi|Neole1|1181483|gm1.7708_g	/	2	Oxidoreductase FAD/NAD(P)-binding
jgi|Neole1|1136398|fgenesh1_kg.34_#_161_#_Locus4684v1rpkm44.04	/	2	WW/Rsp5/WWP
jgi|Neole1|1242809|estExt_Genemark1.C_300080	/	2	Biotin/lipoyl attachment
jgi|Neole1|1130998|fgenesh1_kg.12_#_201_#_Locus2422v1rpkm91.57	/	2	YjeF-related protein
jgi|Neole1|1134792|fgenesh1_kg.27_#_4_#_Locus2779v1rpkm80.07	/	2	Peptidase M18, aminopeptidase I
jgi|Neole1|1131600|fgenesh1_kg.14_#_280_#_Locus3086v1rpkm72.04	/	2	MIF4G-like
jgi|Neole1|596980|CE596979_3480	/	2	Cytochrome b5
jgi|Neole1|1127791|fgenesh1_kg.3_#_496_#_Locus4284v1rpkm49.91	/	2	Lipase, GDSL
jgi|Neole1|1137574|fgenesh1_kg.42_#_115_#_Locus7448v1rpkm18.00	/	2	Bacterial surface antigen (D15)
jgi|Neole1|1129140|fgenesh1_kg.6_#_326_#_Locus437v1rpkm353.77	/	2	Flavodoxin-like
jgi|Neole1|1197549|MIX12607_1788_29	/	2	Phospholipid/glycerol acyltransferase
jgi|Neole1|1076822|e_gw1.79.1.1	/	2	RNA binding
jgi|Neole1|1153454|fgenesh1_pm.2_#_63	/	2	Hydantoinase/oxoprolinase
jgi|Neole1|1053260|e_gw1.1.1352.1	/	2	Histidine acid phosphatase
jgi|Neole1|1170874|estExt_fgenesh1_pg.C_370014	/	2	Peptidase S10, serine carboxypeptidase
jgi|Neole1|1103210|estExt_Genewise1Plus.C_1150008	/	2	Chaperonin Cpn60
jgi|Neole1|11635|CE11634_4931	/	2
jgi|Neole1|1090811|estExt_Genewise1Plus.C_16_t10435	/	2	6,7-dimethyl-8-ribityllumazine synthase
jgi|Neole1|1090186|estExt_Genewise1Plus.C_150217	/	2	GCN5-related N-acetyltransferase
jgi|Neole1|1136595|fgenesh1_kg.36_#_42_#_Locus1205v1rpkm167.73	/	2	FMN-binding split barrel, related
jgi|Neole1|1130318|fgenesh1_kg.10_#_137_#_Locus4124v1rpkm52.29	/	2	PRTase-like
jgi|Neole1|309837|CE309836_50715	/	2	Peptidase A1
jgi|Neole1|1129293|fgenesh1_kg.7_#_120_#_Locus2688v1rpkm82.78	/	2	Peptidase M24
jgi|Neole1|1151901|fgenesh1_pg.89_#_8	/	2
jgi|Neole1|1158502|fgenesh1_pm.65_#_46	/	2	SAC3/GANP/Nin1/mts3/eIF-3 p25
jgi|Neole1|1133619|fgenesh1_kg.21_#_261_#_Locus3069v1rpkm72.47	/	2	Calcium-binding EF-hand
jgi|Neole1|1178303|gm1.4528_g	/	2
jgi|Neole1|1179969|gm1.6194_g	/	2	NAD-dependent epimerase/dehydratase
jgi|Neole1|1126056|fgenesh1_kg.1_#_215_#_Locus2427v1rpkm91.43	/	2	Peptidase M16
jgi|Neole1|1056102|e_gw1.4.404.1	/	2	2OG-Fe(II) oxygenase
jgi|Neole1|1157449|fgenesh1_pm.39_#_11	/	2	Ubiquitin
jgi|Neole1|1243321|estExt_Genemark1.C_360064	/	2	Glutathione S-transferase
jgi|Neole1|1137318|fgenesh1_kg.40_#_110_#_Locus2172v1rpkm101.26	/	2	NAD-dependent epimerase/dehydratase
jgi|Neole1|1137176|fgenesh1_kg.39_#_128_#_Locus6150v1rpkm27.80	/	2	Alcohol dehydrogenase GroES-like
jgi|Neole1|1131417|fgenesh1_kg.14_#_97_#_Locus848v1rpkm219.13	/	2
jgi|Neole1|1174574|gm1.799_g	/	2	Aminoacyl-tRNA synthetase, class I
jgi|Neole1|1181476|gm1.7701_g	/	2	Like-Sm ribonucleoprotein
jgi|Neole1|802882|CE802881_25758	/	2	Alpha/beta hydrolase fold-1
jgi|Neole1|1142288|fgenesh1_kg.95_#_19_#_Locus2462v1rpkm90.41	/	2	Sgf11, transcriptional regulation
jgi|Neole1|1133050|fgenesh1_kg.19_#_268_#_Locus3478v5rpkm7.29	/	2	Synaptobrevin
jgi|Neole1|697443|CE697442_6822	/	2	NUDIX hydrolase
jgi|Neole1|1057143|e_gw1.5.531.1	/	2
jgi|Neole1|1141683|fgenesh1_kg.85_#_14_#_Locus2251v1rpkm97.87	/	2	Amidohydrolase 2
jgi|Neole1|28761|CE28760_4168	/	2	Short-chain dehydrogenase/reductase
jgi|Neole1|1127455|fgenesh1_kg.3_#_160_#_Locus1717v1rpkm125.26	/	2	DSBA oxidoreductase
jgi|Neole1|1079716|e_gw1.118.38.1	/	2	Glutamate/phenylalanine/leucine/valine dehydrogenase
jgi|Neole1|1130779|fgenesh1_kg.11_#_324_#_Locus4714v1rpkm43.56	/	2	Mitochondrial carrier protein
jgi|Neole1|1052940|e_gw1.1.1129.1	/	2	Pili assembly chaperone,
jgi|Neole1|1175195|gm1.1420_g	/	2	Alpha/beta hydrolase
jgi|Neole1|1060234|e_gw1.11.217.1	/	2	Aminoacyl-tRNA synthetase, class II
jgi|Neole1|1145723|fgenesh1_pg.7_#_67	/	2	AMP-dependent synthetase and ligase
jgi|Neole1|512407|CE512406_1755	/	2	Short-chain dehydrogenase/reductase SDR
jgi|Neole1|1099926|estExt_Genewise1Plus.C_620086	/	2	Dynamin
jgi|Neole1|1223458|MIX38516_2676_46	/	2	NADH ubiquinone oxidoreductase
jgi|Neole1|1102878|estExt_Genewise1Plus.C_1060005	/	2	Sec63
jgi|Neole1|1135556|fgenesh1_kg.30_#_59_#_Locus8831v1rpkm11.04	/	2	Gamma-glutamyltranspeptidase
jgi|Neole1|1131704|fgenesh1_kg.15_#_88_#_Locus2058v1rpkm106.00	/	2	dehydrogenase/reductase SDR
jgi|Neole1|1159461|fgenesh1_pm.134_#_2	/	2	Aldo/keto reductase
jgi|Neole1|1125151|estExt_Genewise1.C_1150044	/	2	Membrane-associated proteins in eicosanoid and glutathione metabolism (MAPEG)
jgi|Neole1|1177241|gm1.3466_g	/	2	alpha/beta-Hydrolases
jgi|Neole1|1239852|estExt_Genemark1.C_90137	/	2	ThiJ/PfpI
jgi|Neole1|1055712|e_gw1.3.385.1	/	2	Taurine catabolism dioxygenase TauD/TfdA
jgi|Neole1|1093466|estExt_Genewise1Plus.C_240229	/	2	Aspartyl-tRNA synthetase, class Iib
jgi|Neole1|1139102|fgenesh1_kg.54_#_75_#_Locus2774v1rpkm80.27	/	2
jgi|Neole1|1155873|fgenesh1_pm.17_#_144	/	2	Bet v1-like
jgi|Neole1|1143771|fgenesh1_kg.154_#_7_#_Locus287v1rpkm458.30	/	2
jgi|Neole1|1156941|fgenesh1_pm.29_#_25	/	2	Staphylococcal nuclease
jgi|Neole1|1120331|estExt_Genewise1.C_500124	/	2	Metallophosphoesterase
jgi|Neole1|1116995|estExt_Genewise1.C_300190	/	2
jgi|Neole1|1149410|fgenesh1_pg.36_#_18	/	2	Coenzyme Q biosynthesis Coq4
jgi|Neole1|1246072|estExt_Genemark1.C_1010009	/	2	Chaperonin Cpn60
jgi|Neole1|1153814|fgenesh1_pm.4_#_7	/	2	ARP2/3 complex
jgi|Neole1|1143791|fgenesh1_kg.154_#_27_#_Locus1084v1rpkm182.74	/	2	Mannose-6-phosphate isomerase
jgi|Neole1|1129274|fgenesh1_kg.7_#_101_#_Locus1174v1rpkm170.48	/	2	Peptidase M13, neprilysin
jgi|Neole1|1163189|estExt_fgenesh1_pm.C_270030	/	2	Glycine cleavage T-protein
jgi|Neole1|1246070|estExt_Genemark1.C_1010007	/	2	Peptidyl-prolyl cis-trans isomerase
jgi|Neole1|1174398|gm1.623_g	/	2	Phospholipase D/Transphosphatidylase
jgi|Neole1|1107084|estExt_Genewise1.C_4_t10334	/	2	Thioredoxin-like fold
jgi|Neole1|1186605|MIX1663_1984_29	/	2	Aldehyde dehydrogenase
jgi|Neole1|1164521|estExt_fgenesh1_pm.C_540055	/	2	ATPase, V1 complex, subunit C
jgi|Neole1|1142496|fgenesh1_kg.99_#_35_#_Locus1361v1rpkm152.11	/	2	Glucose/ribitol dehydrogenase
jgi|Neole1|1201301|MIX16359_6564_70	/	2	Saccharopine dehydrogenase
jgi|Neole1|1134930|fgenesh1_kg.27_#_142_#_Locus2167v1rpkm101.35	/	2
jgi|Neole1|1095030|estExt_Genewise1Plus.C_300096	/	2	Dolichyl-diphosphooligosaccharide-protein glycosyltransferase
jgi|Neole1|1153210|fgenesh1_pm.1_#_316	/	2	Proteasome component region PCI
jgi|Neole1|1163171|estExt_fgenesh1_pm.C_270011	/	2	Phosphoribosyltransferase
jgi|Neole1|1140383|fgenesh1_kg.66_#_12_#_Locus691v1rpkm254.71	/	2	Iron-containing alcohol dehydrogenase
jgi|Neole1|1071093|e_gw1.43.49.1	/	2	Importin-beta, N-terminal
jgi|Neole1|1070583|e_gw1.41.140.1	/	2	Anthranilate phosphoribosyl transferase
jgi|Neole1|1057949|e_gw1.6.192.1	/	2	Epsin
jgi|Neole1|1066692|e_gw1.26.297.1	/	2	Cyclin-like F-box
jgi|Neole1|1175509|gm1.1734_g	/	2	NADH:flavin oxidoreductase/NADH oxidase
jgi|Neole1|1054777|e_gw1.2.249.1	/	2	Ornithine carbamoyltransferase
jgi|Neole1|1061621|e_gw1.14.76.1	/	2	Isocitrate/isopropylmalate dehydrogenase
jgi|Neole1|1152245|fgenesh1_pg.104_#_6	7	/	Aldo/keto reductase
jgi|Neole1|1155808|fgenesh1_pm.17_#_79	9	/
jgi|Neole1|385914|CE385913_15945	7	/	Mitochondrial ATPase inhibitor, IATP
jgi|Neole1|1137991|fgenesh1_kg.45_#_126_#_Locus117v1rpkm816.78	7	/	Peptidase S8 and S53, subtilisin, kexin, sedolisin
jgi|Neole1|1125966|fgenesh1_kg.1_#_125_#_Locus271v1rpkm475.65	4	/
jgi|Neole1|1120998|estExt_Genewise1.C_550047	4	/	Ribosomal protein S27a
jgi|Neole1|1071260|e_gw1.44.149.1	4	/	Pyridine nucleotide-disulphide oxidoreductase, class I
jgi|Neole1|1243470|estExt_Genemark1.C_390019	3	/
jgi|Neole1|1135985|fgenesh1_kg.32_#_148_#_Locus58v1rpkm1212.35	2	/	Iron-containing alcohol dehydrogenase
jgi|Neole1|1068374|e_gw1.31.335.1	2	/	Ras GTPase
jgi|Neole1|1182999|gm1.9224_g	2	/
jgi|Neole1|1068570|e_gw1.31.184.1	2	/
